# Supplementary material for: Genomic inbreeding trends, influential sire lines and selection in the global Thoroughbred horse population
Source: Sci Rep. 2020 Jan 16;10:466. doi: 10.1038/s41598-019-57389-5 (PMC6965197; doi:10.1038/s41598-019-57389-5)
Supplement: Supplementary file 2 — S1 Table. [file 41598_2019_57389_MOESM2_ESM.xlsx]

## Sheet: Sheet1
Individual	CHR	SNP1	SNP2	POS1	POS2	KB	NSNP	DENSITY	PHOM	PHET
1	1	BIEC2-17405	BIEC2-23337	38379578	54549026	16169.4	233	69.397	0.991	0.009
2	1	BIEC2-17059	BIEC2-23435	37770220	54907923	17137.7	246	69.665	0.996	0.004
3	1	BIEC2-15775	TBIEC2-23280	34909602	52591977	17682.4	277	63.835	0.996	0.004
Alleged	1	BIEC2-16302	BIEC2-23932	35813217	53525155	17711.9	273	64.879	0.989	0.011
5	1	BIEC2-17060	BIEC2-23575	37770305	56025202	18254.9	257	71.031	0.969	0.031
6	1	BIEC2-17059	BIEC2-23575	37770220	56025202	18255	258	70.756	1	0
7	1	TBIEC2-16506	BIEC2-22722	34586134	53739469	19153.3	297	64.489	0.993	0.007
8	1	TBIEC2-16506	BIEC2-22722	34586134	53739469	19153.3	297	64.489	0.993	0.007
9	1	BIEC2-17059	BIEC2-23736	37770220	57339503	19569.3	274	71.421	0.974	0.026
10	1	BIEC2-17059	BIEC2-25387	37770220	58043951	20273.7	286	70.887	1	0
Dandy Man	1	TBIEC2-15674	BIEC2-22722	32915210	53739469	20824.3	336	61.977	0.997	0.003
12	1	BIEC2-16836	BIEC2-25387	37154743	58043951	20889.2	299	69.864	0.997	0.003
Arcano	1	BIEC2-16836	UKUL118	37154743	58306340	21151.6	303	69.807	0.997	0.003
Any Given Saturday	1	BIEC2-17059	BIEC2-24874	37770220	59351525	21581.3	307	70.297	1	0
15	1	BIEC2-14481	BIEC2-22722	32086433	53739469	21653	352	61.514	0.994	0.006
16	1	BIEC2-15727	BIEC2-23575	32995605	56025202	23029.6	357	64.509	1	0
17	1	BIEC2-14481	BIEC2-23575	32086433	56025202	23938.8	376	63.667	0.997	0.003
18	1	BIEC2-13068	BIEC2-22722	29609662	53739469	24129.8	408	59.142	0.998	0.002
19	1	BIEC2-16514	BIEC2-25355	36450681	61453199	25002.5	355	70.43	0.997	0.003
20	1	BIEC2-13068	BIEC2-23435	29609662	54907923	25298.3	420	60.234	0.998	0.002
21	1	BIEC2-13068	BIEC2-23481	29609662	55038240	25428.6	423	60.115	1	0
Albarahin	1	BIEC2-17060	BIEC2-26041	37770305	63479791	25709.5	359	71.614	0.994	0.006
Artie Schiller	1	BIEC2-13195	BIEC2-23850	27250002	53435241	26185.2	451	58.06	0.998	0.002
24	1	BIEC2-16514	BIEC2-27337	36450681	62753075	26302.4	376	69.953	0.992	0.008
25	1	BIEC2-13095	BIEC2-23575	29681102	56025202	26344.1	430	61.265	0.998	0.002
26	1	BIEC2-14259	BIEC2-24874	31640436	59351525	27711.1	433	63.998	0.991	0.009
27	1	BIEC2-14422	BIEC2-25355	32052260	61453199	29400.9	447	65.774	0.998	0.002
Cherokee Run	1	TBIEC2-16506	BIEC2-26941	34586134	65190156	30604	454	67.41	0.996	0.004
Commands	1	BIEC2-13095	BIEC2-25792	29681102	62818065	33137	523	63.359	1	0
30	1	BIEC2-16807	BIEC2-32058	37074605	74975168	37900.6	622	60.933	0.992	0.008
All American	1	BIEC2-17060	BIEC2-32613	37770305	76327871	38557.6	642	60.059	0.995	0.005
