# Supplementary material for: Genomic inbreeding trends, influential sire lines and selection in the global Thoroughbred horse population
Source: Sci Rep. 2020 Jan 16;10:466. doi: 10.1038/s41598-019-57389-5 (PMC6965197; doi:10.1038/s41598-019-57389-5)
Supplement: Supplementary file 3 — S2 Table. [file 41598_2019_57389_MOESM3_ESM.xlsx]

## Sheet: Sheet1
Chromosome	ClusterN	cluster_snps_N	Cluster_region	N_Genes_in	Genes_in	Genes_up	Genes_down	Genes_all
chr18	23	6	47.23-47.73	1	B3GALT1	XIRP2, SCN7A, SCN9A	G6PC2, STK39, ABCB11, CERS6, NOSTRIN, SPC25	XIRP2, B3GALT1, G6PC2, STK39, SCN7A, ABCB11, CERS6, NOSTRIN, SCN9A, SPC25
chr22	28	7	29.61-29.86	0		RALGAPB, PPP1R16B, FAM83D, DHX35, ADIG, ARHGAP40, SLC32A1, ACTR5, RF00056, RF00056, RF00056, RF00056, RF00056, RF00056, RF01210, RF00056	TOP1, MAFB	TOP1, RALGAPB, PPP1R16B, FAM83D, DHX35, ADIG, ARHGAP40, SLC32A1, MAFB, ACTR5, RF00056, RF00056, RF00056, RF00056, RF00056, RF00056, RF01210, RF00056
chr7	15	7	68.3-68.6	3	UVRAG, DGAT2, MOGAT2	ACER3, TSKU, GVQW3, LRRC32, EMSY, THAP12, WNT11	SERPINH1, NEU3, P4HA3, SPCS2, OR2AT4, KCNE3, XRRA1, GDPD5, RNF169, CHRDL2, POLD3, ARRB1, LIPT2, PGM2L1, SLCO2B1, RF00067, eca-mir-326, RF00067	ACER3, SERPINH1, TSKU, GVQW3, NEU3, P4HA3, SPCS2, OR2AT4, KCNE3, XRRA1, GDPD5, RNF169, CHRDL2, POLD3, ARRB1, LIPT2, PGM2L1, LRRC32, EMSY, THAP12, WNT11, UVRAG, SLCO2B1, DGAT2, MOGAT2, RF00067, eca-mir-326, RF00067
chr2	8	8	104.13-104.32	1	eca-mir-147b	FAT4, ANKRD50	SPRY1, SPATA5, NUDT6, RF00420	FAT4, ANKRD50, SPRY1, SPATA5, NUDT6, eca-mir-147b, RF00420
chr1	1	10	21.94-22.78	0		ADD3, XPNPEP1, RF00026	SORCS1, RF00100	ADD3, XPNPEP1, SORCS1, RF00100, RF00026
chr14	16	11	41.78-42.44	1	FSTL4	CAMLG, SEC24A, SKP1, TCF7, VDAC1, SAR1B, JADE2, PITX1, CATSPER3, PCBD2, TXNDC15, CDKN2AIPNL, UBE2B, C14H5orf15, C14H5orf24, CDKL3, DDX46, PPP2CA, RF01232, RF01169	ZCCHC10, IL4, IL13, RAD50, AFF4, IL5, IRF1, HSPA4, LEAP2, GDF9, SLC22A5, SHROOM1, SOWAHA, 39692, SLC22A4, PDLIM4, KIF3A, P4HA2	CAMLG, SEC24A, SKP1, ZCCHC10, TCF7, IL4, IL13, RAD50, AFF4, VDAC1, SAR1B, JADE2, PITX1, CATSPER3, PCBD2, TXNDC15, CDKN2AIPNL, UBE2B, IL5, C14H5orf15, C14H5orf24, IRF1, CDKL3, FSTL4, DDX46, HSPA4, LEAP2, GDF9, SLC22A5, SHROOM1, SOWAHA, 39692, PPP2CA, SLC22A4, PDLIM4, KIF3A, P4HA2, RF01232, RF01169
chr14	17	14	46.78-47.42	3	CTXN3, PRRC1, MEGF10	SLC27A6, FBN2, SLC12A2	C14H5orf63, 37681, LMNB1, TEX43, PHAX, ALDH7A1, GRAMD2B	SLC27A6, C14H5orf63, 37681, LMNB1, TEX43, PHAX, ALDH7A1, FBN2, SLC12A2, GRAMD2B, CTXN3, PRRC1, MEGF10
chr4	10	14	18.95-19.85	3	VWC2, ZPBP, RF00026	C4H7orf57, UPP1, PKD1L1, HUS1, ABCA13, SUN3, RF00026	FIGNL1, DDC, SPATA48, IKZF1, GRB10	C4H7orf57, UPP1, PKD1L1, FIGNL1, DDC, HUS1, VWC2, ZPBP, ABCA13, SPATA48, IKZF1, SUN3, GRB10, RF00026, RF00026
chr1	3	15	121.51-122.22	2	THSD4, LRRC49	BBS4, SENP8, PKM, TMEM202, GRAMD2A, NR2E3, PARP6, MYO9A, ARIH1, ADPGK, RF00026	TLE3, LARP6, UACA	BBS4, SENP8, TLE3, PKM, TMEM202, LARP6, GRAMD2A, NR2E3, PARP6, UACA, MYO9A, ARIH1, ADPGK, THSD4, LRRC49, RF00026
chr21	26	15	54.66-55.46	1	IRX1		MRPL36, IRX2, IRX4, NDUFS6	MRPL36, IRX1, IRX2, IRX4, NDUFS6
chr1	7	16	178.8-179.86	1	FSCB	RF00026	C1H14orf28, KLHL28, TOGARAM1, PRPF39, FKBP3, FANCM, RF01186, RF00026	FSCB, C1H14orf28, KLHL28, TOGARAM1, PRPF39, FKBP3, FANCM, RF01186, RF00026, RF00026
chr30	30	18	24.6-25.26	0	CRB1, ASPM	F13B, KCNT2, RF00019, RF00026	PTPRC, LHX9, NEK7	F13B, PTPRC, LHX9, CRB1, NEK7, ASPM, KCNT2, RF00019, RF00026
chr6	12	26	21.92-23.58	7	ACKR3, GBX2, IQCA1, COPS8, AGAP1, COL6A3, RF00402	ARL4C, SH3BP4, RF01169	RBM44, RAMP1, TRAF3IP1, RAB17, SCLY, PER2, ASB1, PRLH, LRRFIP1, ESPNL, KLHL30, ERFE, MLPH, ILKAP	ARL4C, ACKR3, RBM44, GBX2, RAMP1, SH3BP4, IQCA1, TRAF3IP1, RAB17, SCLY, PER2, COPS8, ASB1, AGAP1, PRLH, LRRFIP1, COL6A3, ESPNL, KLHL30, ERFE, MLPH, ILKAP, RF01169, RF00402
chr17	21	31	20.69-23.86	22	CAB39L, ARL11, CYSLTR2, LPAR6, KCNRG, NUDT15, SUCLA2, TRIM13, SPRYD7, ITM2B, RB1, PHF11, KPNA3, SETDB2, CDADC1, EBPL, RCBTB1, RCBTB2, FNDC3A, MED4, MIR16-1, MIR15A	FAM124A, WDFY2, DLEU7, INTS6, RNASEH2B, SERPINE3	RUBCNL, CPB2, ZC3H13, LCP1, HTR2A, ESD, LRCH1, SIAH3	FAM124A, WDFY2, CAB39L, ARL11, CYSLTR2, LPAR6, DLEU7, KCNRG, NUDT15, SUCLA2, TRIM13, SPRYD7, ITM2B, INTS6, RNASEH2B, RB1, PHF11, KPNA3, RUBCNL, CPB2, SETDB2, CDADC1, EBPL, RCBTB1, RCBTB2, ZC3H13, LCP1, SERPINE3, FNDC3A, MED4, HTR2A, ESD, LRCH1, SIAH3, MIR16-1, MIR15A
chr1	2	87	38.24-45.47	29	SGMS1, ATAD1, IFIT5, IFIT1, CH25H, CSTF2T, ASAH2, LIPN, LIPK, PANK1, PAPSS2, SLC16A12, A1CF, LIPA, MINPP1, FAS, PRKG1, LIPJ, ACTA2, RNLS, PTEN, DKK1, MBL2, STAMBPL1, ANKRD22, LIPM, KIF20B, RF00619, eca-mir-107b	HECTD2, ANKRD1, RPP30, HTR7	ZWINT	SGMS1, ATAD1, ZWINT, IFIT5, IFIT1, CH25H, CSTF2T, ASAH2, LIPN, LIPK, PANK1, PAPSS2, SLC16A12, A1CF, LIPA, MINPP1, FAS, HECTD2, PRKG1, LIPJ, ACTA2, RNLS, ANKRD1, PTEN, DKK1, MBL2, STAMBPL1, RPP30, ANKRD22, LIPM, HTR7, KIF20B, RF00619, eca-mir-107b
