# Supplementary material for: Genomic inbreeding trends, influential sire lines and selection in the global Thoroughbred horse population
Source: Sci Rep. 2020 Jan 16;10:466. doi: 10.1038/s41598-019-57389-5 (PMC6965197; doi:10.1038/s41598-019-57389-5)
Supplement: Supplementary file 4 — S3 Table. [file 41598_2019_57389_MOESM4_ESM.xlsx]

## Sheet: Sheet1
CHR	SNP	BP	N individuals with SNP located within ROH	% individuals with SNP located within ROH
17	BIEC2-373801	22009799	6544	0.646768
17	BIEC2-373740	21540585	6542	0.64657
17	BIEC2-373757	21662862	6541	0.646472
17	BIEC2-373818	22155099	6532	0.645582
17	BIEC2-373710	21354632	6528	0.645187
7	BIEC2-996610	40278175	6389	0.631449
7	BIEC2-996604	40217482	6388	0.63135
7	BIEC2-996611	40278188	6388	0.63135
7	BIEC2-996613	40287157	6388	0.63135
7	BIEC2-996614	40287274	6388	0.63135
7	BIEC2-996597	40188669	6387	0.631251
7	BIEC2-1051121	40117853	6386	0.631152
7	BIEC2-996619	40420057	6380	0.630559
7	BIEC2-996583	40036320	6378	0.630362
7	BIEC2-996572	39948465	6377	0.630263
7	BIEC2-996632	40454393	6374	0.629966
7	BIEC2-996650	40710230	6372	0.629769
7	BIEC2-996652	40713658	6365	0.629077
7	BIEC2-996661	41161595	6365	0.629077
7	BIEC2-1051087	39863692	6351	0.627693
7	BIEC2-996664	41164623	6334	0.626013
17	BIEC2-373856	22444969	6315	0.624135
7	BIEC2-1051200	41236063	6313	0.623938
7	BIEC2-996675	41315018	6302	0.62285
7	BIEC2-996678	41340513	6271	0.619787
7	BIEC2-996679	41363409	6270	0.619688
7	BIEC2-996681	41363562	6270	0.619688
7	BIEC2-996683	41367656	6270	0.619688
7	BIEC2-996688	41489510	6270	0.619688
7	BIEC2-996689	41492057	6270	0.619688
7	BIEC2-996690	41537197	6270	0.619688
7	BIEC2-996695	41663035	6270	0.619688
7	BIEC2-996697	41689940	6270	0.619688
7	BIEC2-1051229	41738138	6269	0.619589
7	BIEC2-996704	41799089	6269	0.619589
7	BIEC2-996706	41818480	6269	0.619589
17	BIEC2-373862	22541719	6268	0.61949
7	BIEC2-996708	41826365	6267	0.619391
17	BIEC2-373864	22543348	6267	0.619391
17	BIEC2-392535	22602547	6267	0.619391
17	BIEC2-373884	22804985	6253	0.618008
7	BIEC2-996717	41916296	6250	0.617711
7	BIEC2-996720	41918350	6249	0.617612
7	BIEC2-996744	42121193	6249	0.617612
17	UKUL3070	22790296	6249	0.617612
7	BIEC2-996747	42206320	6248	0.617513
7	BIEC2-996748	42206386	6244	0.617118
7	BIEC2-996749	42206588	6242	0.61692
7	BIEC2-996766	42619193	6240	0.616723
17	BIEC2-373910	23119760	6223	0.615042
17	BIEC2-373941	23171672	6221	0.614845
17	BIEC2-373950	23175862	6221	0.614845
17	BIEC2-373938	23169975	6218	0.614548
17	BIEC2-373913	23120138	6215	0.614252
17	BIEC2-373918	23124429	6214	0.614153
7	BIEC2-996767	42695788	6193	0.612077
7	BIEC2-996796	42905689	6191	0.61188
17	BIEC2-373694	21187559	6165	0.60931
17	BIEC2-373670	20812610	6160	0.608816
17	BIEC2-373691	21128569	6158	0.608618
17	BIEC2-392336	20873675	6157	0.608519
17	BIEC2-373665	20804274	6152	0.608025
17	BIEC2-373953	23176167	6030	0.595968
17	BIEC2-373650	20690428	5960	0.589049
7	BIEC2-996548	39673699	5894	0.582526
7	BIEC2-996550	39676848	5874	0.58055
7	BIEC2-996543	39673370	5861	0.579265
21	BIEC2-603073	55836750	5856	0.578771
17	BIEC2-373974	23240520	5853	0.578474
17	BIEC2-392686	23485321	5852	0.578375
17	BIEC2-374029	23485614	5852	0.578375
17	BIEC2-373980	23259119	5851	0.578276
17	BIEC2-373958	23193425	5849	0.578079
17	BIEC2-374017	23370814	5836	0.576794
7	BIEC2-996519	39581119	5834	0.576596
7	BIEC2-996535	39645983	5834	0.576596
7	BIEC2-996537	39646120	5833	0.576497
7	BIEC2-996539	39649142	5833	0.576497
7	BIEC2-996542	39651243	5833	0.576497
17	BIEC2-392725	23656223	5819	0.575114
1	BIEC2-47368	112870360	5807	0.573928
1	BIEC2-47388	112904527	5807	0.573928
1	BIEC2-47391	112908517	5806	0.573829
1	BIEC2-47503	113059953	5805	0.57373
21	BIEC2-573862	55740119	5805	0.57373
1	BIEC2-47408	112970082	5804	0.573631
1	BIEC2-47004	112142883	5800	0.573236
1	BIEC2-47767	113163157	5800	0.573236
21	BIEC2-573875	55811254	5800	0.573236
1	BIEC2-47544	113082589	5799	0.573137
1	BIEC2-50614	113310614	5799	0.573137
1	BIEC2-47679	113144022	5798	0.573038
1	BIEC2-47361	112869165	5797	0.572939
1	BIEC2-47755	113161508	5797	0.572939
1	BIEC2-46996	112118012	5795	0.572742
1	BIEC2-50636	113349567	5795	0.572742
1	BIEC2-49803	112404068	5794	0.572643
1	BIEC2-49782	112365709	5793	0.572544
1	BIEC2-47038	112370338	5793	0.572544
1	BIEC2-47157	112612549	5793	0.572544
1	BIEC2-47090	112478074	5792	0.572445
1	BIEC2-47142	112580002	5792	0.572445
1	BIEC2-47180	112650539	5792	0.572445
1	BIEC2-50946	113837118	5790	0.572247
1	BIEC2-47236	112735024	5788	0.57205
1	BIEC2-47251	112751114	5787	0.571951
1	BIEC2-47280	112783371	5784	0.571654
1	BIEC2-50738	113534958	5783	0.571556
1	BIEC2-50746	113583818	5782	0.571457
1	BIEC2-47279	112783314	5781	0.571358
1	TBIEC2-50907	113764132	5781	0.571358
1	BIEC2-46965	112058552	5779	0.57116
1	BIEC2-47930	113512557	5779	0.57116
1	BIEC2-47888	113450495	5777	0.570963
1	BIEC2-47926	113512184	5777	0.570963
1	BIEC2-46943	112012938	5767	0.569974
1	BIEC2-46828	111768558	5756	0.568887
1	BIEC2-46848	111803287	5755	0.568788
1	BIEC2-46820	111764486	5753	0.568591
1	BIEC2-46852	111806815	5752	0.568492
1	BIEC2-52266	114253407	5744	0.567701
1	BIEC2-46861	111824637	5743	0.567602
1	BIEC2-46809	111752398	5723	0.565626
18	BIEC2-412366	49758616	5705	0.563847
18	BIEC2-412369	49966967	5704	0.563748
1	BIEC2-48201	113990630	5684	0.561771
21	BIEC2-573802	55465558	5653	0.558707
21	BIEC2-573859	55713697	5653	0.558707
21	BIEC2-573828	55683342	5651	0.55851
21	BIEC2-573841	55708438	5649	0.558312
21	BIEC2-603005	55603858	5644	0.557818
18	BIEC2-412260	47965811	5612	0.554655
21	BIEC2-573790	55460684	5607	0.554161
18	BIEC2-412320	48760138	5604	0.553864
18	BIEC2-412361	49717548	5602	0.553667
18	BIEC2-412399	50189654	5602	0.553667
18	CUHSNP00043210	48822914	5601	0.553568
18	CUHSNP00043208	48823781	5601	0.553568
18	CUHSNP00043200	48835502	5600	0.553469
18	BIEC2-412329	48996855	5599	0.55337
18	BIEC2-412334	49109516	5599	0.55337
18	BIEC2-412335	49110177	5599	0.55337
18	BIEC2-412324	48934680	5597	0.553173
18	BIEC2-433637	48690003	5594	0.552876
18	BIEC2-412293	48244296	5589	0.552382
18	BIEC2-433630	48474970	5588	0.552283
18	BIEC2-412317	48574524	5587	0.552184
18	BIEC2-412290	48160394	5585	0.551987
18	BIEC2-412289	48160000	5577	0.551196
1	BIEC2-18799	40334953	5572	0.550702
18	BIEC2-412269	47996878	5569	0.550405
18	BIEC2-412279	48009567	5568	0.550306
1	BIEC2-46763	111678419	5564	0.549911
18	UKUL3171	47862998	5554	0.548923
7	BIEC2-996517	39560106	5545	0.548033
1	BIEC2-46754	111648330	5538	0.547341
1	BIEC2-18843	40363993	5508	0.544376
1	BIEC2-18858	40384698	5508	0.544376
1	BIEC2-18852	40378478	5507	0.544278
1	BIEC2-18883	40417705	5506	0.544179
1	BIEC2-19928	40425927	5491	0.542696
15	BIEC2-291653	2142892	5477	0.541313
2	BIEC2-503137	100721227	5460	0.539632
2	BIEC2-503141	100726573	5456	0.539237
2	BIEC2-503135	100718756	5454	0.539039
2	BIEC2-503133	100693069	5453	0.538941
2	BIEC2-503152	100951452	5421	0.535778
2	BIEC2-503162	100961025	5421	0.535778
2	BIEC2-503143	100788428	5420	0.535679
2	UKUL646	100812765	5420	0.535679
2	BIEC2-503146	100904719	5420	0.535679
1	BIEC2-18020	39244571	5408	0.534493
18	BIEC2-412252	47806694	5400	0.533702
18	BIEC2-412242	47788111	5398	0.533505
18	BIEC2-412234	47731599	5397	0.533406
1	BIEC2-46691	111527930	5388	0.532516
18	BIEC2-412232	47731185	5381	0.531824
2	BIEC2-482219	60866044	5380	0.531726
2	BIEC2-507091	60995092	5380	0.531726
2	BIEC2-507015	60906211	5378	0.531528
18	BIEC2-412223	47619192	5378	0.531528
18	BIEC2-433539	47618913	5376	0.53133
2	BIEC2-528921	101011770	5373	0.531034
2	BIEC2-482405	61115011	5372	0.530935
18	BIEC2-412407	50255137	5368	0.53054
18	BIEC2-433535	47514168	5367	0.530441
18	BIEC2-412447	50593384	5367	0.530441
18	UKUL3185	50805201	5363	0.530045
18	BIEC2-433796	50893579	5363	0.530045
18	BIEC2-412198	47232571	5362	0.529947
18	BIEC2-433524	47468794	5362	0.529947
2	BIEC2-503132	100689871	5356	0.529354
18	UKUL3186	50911805	5356	0.529354
21	BIEC2-573524	54233816	5349	0.528662
2	BIEC2-507190	61115037	5343	0.528069
21	BIEC2-573781	55431130	5343	0.528069
15	BIEC2-278960	2057877	5339	0.527673
18	BIEC2-412204	47369117	5337	0.527476
18	UKUL3187	50911985	5337	0.527476
1	BIEC2-18626	40022634	5335	0.527278
1	BIEC2-18609	39980367	5334	0.527179
1	BIEC2-18636	40039183	5333	0.52708
1	BIEC2-18766	40287699	5331	0.526883
1	BIEC2-18756	40270554	5327	0.526487
1	BIEC2-19359	39772313	5324	0.526191
1	BIEC2-18465	39865293	5324	0.526191
1	BIEC2-19474	39865474	5324	0.526191
1	BIEC2-18343	39760275	5323	0.526092
21	BIEC2-573505	54040863	5323	0.526092
1	BIEC2-18214	39647517	5322	0.525993
1	BIEC2-18277	39698996	5322	0.525993
1	BIEC2-18316	39721387	5322	0.525993
1	BIEC2-18332	39748373	5322	0.525993
1	BIEC2-19365	39776303	5322	0.525993
2	BIEC2-481907	60502324	5319	0.525697
1	BIEC2-18205	39624748	5318	0.525598
21	BIEC2-573537	54309482	5318	0.525598
2	BIEC2-482452	61157705	5317	0.525499
2	BIEC2-506637	60401467	5314	0.525203
2	TBIEC2-506385	60070112	5308	0.52461
1	BIEC2-19082	39357676	5307	0.524511
1	BIEC2-18151	39498096	5307	0.524511
2	BIEC2-481587	59936815	5307	0.524511
2	TBIEC2-506373	60007397	5307	0.524511
1	BIEC2-18187	39589646	5306	0.524412
2	TBIEC2-506343	59947945	5306	0.524412
1	BIEC2-18152	39498485	5305	0.524313
1	TBIEC2-19166	39558415	5300	0.523819
1	BIEC2-20509	41528560	5298	0.523621
3	BIEC2-812009	118435679	5296	0.523424
2	TBIEC2-506398	60097060	5294	0.523226
3	BIEC2-812036	118524879	5294	0.523226
2	BIEC2-481782	60257430	5288	0.522633
8	BIEC2-1044685	35977142	5288	0.522633
2	BIEC2-481777	60253491	5286	0.522435
18	BIEC2-412483	51078308	5286	0.522435
1	BIEC2-20466	41408177	5285	0.522336
2	BIEC2-481775	60253200	5284	0.522238
2	BIEC2-481776	60253376	5284	0.522238
18	BIEC2-412511	51178893	5284	0.522238
1	BIEC2-19421	41505359	5282	0.52204
2	BIEC2-481759	60239792	5281	0.521941
18	UKUL3189	50962807	5281	0.521941
2	BIEC2-481771	60246316	5280	0.521842
2	TBIEC2-506414	60144345	5279	0.521743
18	CUHSNP00150583	50962682	5279	0.521743
1	BIEC2-18662	40087031	5278	0.521645
2	BIEC2-481745	60235217	5278	0.521645
18	UKUL3188	50962682	5278	0.521645
2	BIEC2-481702	60198214	5277	0.521546
2	BIEC2-481689	60187581	5276	0.521447
3	BIEC2-812076	118803861	5276	0.521447
3	BIEC2-812081	118810649	5274	0.521249
3	BIEC2-812082	118810772	5274	0.521249
3	BIEC2-812085	118844264	5274	0.521249
3	BIEC2-812095	118882443	5272	0.521052
8	BIEC2-1102137	36404071	5270	0.520854
3	BIEC2-812105	118936958	5268	0.520656
3	BIEC2-812106	118937102	5268	0.520656
3	BIEC2-812107	118967135	5267	0.520557
1	BIEC2-19530	41720677	5252	0.519075
2	TBIEC2-506684	60562592	5247	0.518581
8	BIEC2-1045329	37420192	5241	0.517988
21	BIEC2-573504	54025992	5231	0.516999
16	TBIEC2-356283	34478822	5224	0.516308
3	BIEC2-812115	118995146	5222	0.51611
3	BIEC2-812122	119024475	5222	0.51611
3	BIEC2-812134	119089846	5222	0.51611
3	BIEC2-812145	119147934	5222	0.51611
3	BIEC2-812150	119179952	5222	0.51611
3	BIEC2-812154	119210406	5222	0.51611
3	BIEC2-812155	119210792	5222	0.51611
3	BIEC2-812159	119216765	5222	0.51611
16	TBIEC2-356268	34252456	5222	0.51611
16	BIEC2-340236	34244606	5220	0.515912
1	UKUL86	41316501	5218	0.515715
1	BIEC2-19387	41390317	5218	0.515715
3	BIEC2-812163	119238061	5216	0.515517
3	BIEC2-812169	119259174	5216	0.515517
3	BIEC2-812171	119271034	5216	0.515517
3	BIEC2-812173	119274852	5216	0.515517
3	BIEC2-812174	119276895	5216	0.515517
3	BIEC2-812176	119279794	5216	0.515517
3	BIEC2-812181	119338958	5216	0.515517
3	BIEC2-812182	119347502	5216	0.515517
3	BIEC2-812190	119370296	5216	0.515517
3	BIEC2-812196	119374499	5216	0.515517
3	BIEC2-812202	119410707	5216	0.515517
3	BIEC2-812203	119411066	5216	0.515517
3	BIEC2-812204	119411166	5216	0.515517
3	BIEC2-812205	119445304	5216	0.515517
3	BIEC2-812208	119456949	5216	0.515517
2	BIEC2-482216	60845573	5213	0.51522
2	BIEC2-482126	60766468	5209	0.514825
8	BIEC2-1045174	36959892	5209	0.514825
8	TBIEC2-1102356	37013840	5209	0.514825
8	BIEC2-1045338	37456491	5209	0.514825
2	BIEC2-482207	60826259	5208	0.514726
8	BIEC2-1102282	36764270	5207	0.514627
8	BIEC2-1045140	36826907	5207	0.514627
8	TBIEC2-1102354	37002327	5206	0.514529
2	BIEC2-481943	60573824	5204	0.514331
8	TBIEC2-1102544	37602458	5204	0.514331
8	BIEC2-1045040	36534192	5200	0.513936
8	TBIEC2-1102277	36757303	5199	0.513837
16	BIEC2-340427	34876119	5199	0.513837
16	BIEC2-340448	34942341	5199	0.513837
2	BIEC2-481936	60570481	5198	0.513738
8	TBIEC2-1102187	36512830	5198	0.513738
8	BIEC2-1045038	36532746	5198	0.513738
8	BIEC2-1045039	36533938	5198	0.513738
2	BIEC2-481929	60566837	5197	0.513639
2	BIEC2-481934	60570011	5197	0.513639
8	BIEC2-1102230	36596592	5197	0.513639
16	TBIEC2-356284	34479685	5197	0.513639
16	BIEC2-340297	34541548	5197	0.513639
8	BIEC2-1102234	36634742	5196	0.51354
8	TBIEC2-1102276	36756233	5196	0.51354
16	BIEC2-340300	34545484	5195	0.513441
16	TBIEC2-356434	34769501	5195	0.513441
16	TBIEC2-356449	34803578	5195	0.513441
16	BIEC2-356467	34872410	5195	0.513441
16	TBIEC2-356453	34834212	5194	0.513343
1	BIEC2-19549	41753830	5192	0.513145
16	BIEC2-340309	34552364	5192	0.513145
16	BIEC2-356356	34579846	5191	0.513046
16	BIEC2-340376	34704721	5191	0.513046
8	TBIEC2-1102186	36512771	5190	0.512947
8	BIEC2-1045219	37088035	5190	0.512947
8	TBIEC2-1102432	37257830	5190	0.512947
16	BIEC2-340386	34728243	5190	0.512947
16	BIEC2-340390	34758264	5190	0.512947
8	TBIEC2-1102396	37100299	5189	0.512848
8	BIEC2-1045248	37153931	5189	0.512848
8	TBIEC2-1102449	37289319	5189	0.512848
8	BIEC2-1045299	37328060	5189	0.512848
16	BIEC2-340354	34652647	5189	0.512848
16	BIEC2-340382	34716741	5189	0.512848
1	BIEC2-20378	41251874	5187	0.512651
8	BIEC2-1102579	37724203	5187	0.512651
16	CUHSNP00035239	35050853	5186	0.512552
16	BIEC2-340466	35017438	5184	0.512354
2	BIEC2-503123	100520376	5178	0.511761
8	BIEC2-1044725	36072624	5155	0.509488
8	BIEC2-1044721	36069991	5153	0.50929
8	BIEC2-1045440	37791469	5152	0.509192
8	BIEC2-1044866	36329323	5147	0.508697
1	BIEC2-19833	42355432	5146	0.508599
8	BIEC2-1044704	36059236	5145	0.5085
8	BIEC2-1044719	36069828	5145	0.5085
1	BIEC2-19844	42383787	5144	0.508401
8	BIEC2-1044712	36067293	5144	0.508401
8	BIEC2-1044714	36068652	5144	0.508401
8	BIEC2-1044687	35987320	5143	0.508302
8	BIEC2-1101852	36021455	5143	0.508302
8	BIEC2-1044850	36319827	5142	0.508203
1	BIEC2-19829	42334545	5137	0.507709
8	BIEC2-1044729	36079264	5136	0.50761
8	TBIEC2-1101992	36291774	5136	0.50761
4	BIEC2-856918	26823491	5135	0.507511
8	BIEC2-1044738	36093967	5135	0.507511
8	BIEC2-1044746	36100226	5135	0.507511
8	BIEC2-1101985	36259899	5135	0.507511
16	BIEC2-340574	35360934	5133	0.507314
4	BIEC2-856903	26814405	5131	0.507116
1	BIEC2-18916	40502663	5129	0.506918
16	BIEC2-340220	34168901	5128	0.50682
1	BIEC2-19555	41767545	5127	0.506721
4	BIEC2-901157	26577278	5126	0.506622
4	BIEC2-856831	26715528	5125	0.506523
16	BIEC2-340518	35286678	5124	0.506424
1	BIEC2-20796	42067289	5123	0.506325
1	BIEC2-19598	41857344	5121	0.506128
4	TBIEC2-901160	26589890	5117	0.505732
16	BIEC2-356539	35244832	5114	0.505436
1	BIEC2-19738	42139809	5112	0.505238
16	BIEC2-340195	34156258	5108	0.504843
16	BIEC2-340172	34105603	5107	0.504744
16	BIEC2-340194	34156020	5107	0.504744
1	BIEC2-19848	42448706	5104	0.504448
21	BIEC2-602956	55327287	5104	0.504448
4	TBIEC2-901035	26258121	5103	0.504349
16	BIEC2-340215	34168194	5103	0.504349
14	BIEC2-246750	17003700	5102	0.50425
14	BIEC2-246768	17012003	5102	0.50425
4	BIEC2-856135	25280763	5101	0.504151
4	TBIEC2-900454	25314480	5101	0.504151
14	BIEC2-246699	16948854	5101	0.504151
14	BIEC2-246790	17031993	5101	0.504151
14	BIEC2-246890	17223210	5101	0.504151
14	TBIEC2-257951	17262735	5101	0.504151
16	BIEC2-340213	34165487	5101	0.504151
4	BIEC2-856645	26038944	5100	0.504052
14	BIEC2-246887	17222679	5100	0.504052
14	BIEC2-246913	17284101	5100	0.504052
4	BIEC2-856073	25163280	5099	0.503953
4	BIEC2-856112	25216249	5099	0.503953
14	BIEC2-246619	16883335	5099	0.503953
14	BIEC2-246800	17035906	5099	0.503953
14	BIEC2-258027	17440979	5099	0.503953
16	BIEC2-340127	34059162	5099	0.503953
30	BIEC2-871349	28260018	5099	0.503953
1	BIEC2-19851	42449102	5098	0.503855
1	BIEC2-19852	42449180	5098	0.503855
4	TBIEC2-900455	25315957	5098	0.503855
4	BIEC2-856174	25460303	5098	0.503855
4	BIEC2-856609	25934578	5098	0.503855
4	BIEC2-856634	26026029	5098	0.503855
4	BIEC2-856665	26105971	5098	0.503855
1	BIEC2-20875	42193368	5097	0.503756
14	BIEC2-246552	16839269	5097	0.503756
14	BIEC2-246567	16859430	5097	0.503756
1	BIEC2-19856	42469231	5096	0.503657
3	BIEC2-774143	22415979	5096	0.503657
4	BIEC2-856057	25131011	5096	0.503657
14	BIEC2-257547	16812672	5096	0.503657
14	BIEC2-246599	16871997	5096	0.503657
14	BIEC2-246601	16872114	5096	0.503657
21	BIEC2-573728	55130908	5096	0.503657
1	BIEC2-19607	41872890	5095	0.503558
1	BIEC2-19858	42469484	5095	0.503558
1	BIEC2-19862	42503810	5095	0.503558
3	BIEC2-774155	22416556	5095	0.503558
3	BIEC2-774161	22423395	5095	0.503558
4	BIEC2-856603	25914112	5095	0.503558
21	BIEC2-573721	55124610	5095	0.503558
4	BIEC2-852610	20665226	5094	0.503459
21	BIEC2-573735	55180463	5093	0.50336
4	BIEC2-852607	20664918	5091	0.503163
4	BIEC2-896620	20745394	5091	0.503163
21	BIEC2-573719	55121294	5091	0.503163
1	BIEC2-19781	42197532	5089	0.502965
1	BIEC2-18926	40535352	5087	0.502767
1	BIEC2-19004	39222160	5086	0.502669
2	BIEC2-484428	64527025	5086	0.502669
1	BIEC2-17969	39103700	5085	0.50257
1	BIEC2-20264	41050092	5085	0.50257
1	BIEC2-17937	39069814	5082	0.502273
8	BIEC2-1045446	37801924	5082	0.502273
1	BIEC2-20766	42013581	5081	0.502174
1	BIEC2-19688	42034386	5081	0.502174
1	BIEC2-20037	40772402	5080	0.502076
2	BIEC2-509338	64565144	5080	0.502076
8	BIEC2-1045464	37856902	5080	0.502076
2	BIEC2-484439	64589409	5079	0.501977
4	BIEC2-856766	26479016	5079	0.501977
14	TBIEC2-258057	17534553	5079	0.501977
1	TBIEC2-20760	42005024	5078	0.501878
1	BIEC2-18991	40719058	5077	0.501779
1	BIEC2-19678	42017319	5077	0.501779
4	BIEC2-852529	20572040	5077	0.501779
4	BIEC2-852714	20818822	5077	0.501779
1	BIEC2-18980	40704552	5076	0.50168
1	TBIEC2-20053	40827582	5076	0.50168
1	BIEC2-19261	41144810	5076	0.50168
3	BIEC2-774165	22452914	5076	0.50168
4	BIEC2-852531	20572231	5076	0.50168
4	BIEC2-856765	26478813	5075	0.501581
1	BIEC2-20360	41206032	5074	0.501483
1	BIEC2-20368	41218903	5073	0.501384
4	TBIEC2-901085	26418217	5072	0.501285
4	TBIEC2-901149	26549269	5072	0.501285
4	BIEC2-852539	20573159	5071	0.501186
2	BIEC2-484396	64290190	5069	0.500988
2	BIEC2-484404	64426157	5069	0.500988
2	BIEC2-509303	64426174	5069	0.500988
4	BIEC2-857018	26996419	5069	0.500988
1	BIEC2-19075	40927432	5068	0.50089
2	BIEC2-484391	64289972	5068	0.50089
4	TBIEC2-901078	26408231	5068	0.50089
1	BIEC2-19077	40927562	5067	0.500791
4	BIEC2-856716	26341606	5067	0.500791
4	BIEC2-856962	26885157	5067	0.500791
4	BIEC2-856985	26936480	5067	0.500791
4	TBIEC2-901050	26307166	5066	0.500692
4	BIEC2-857006	26974685	5066	0.500692
1	TBIEC2-20054	40836352	5065	0.500593
1	BIEC2-19074	40927347	5065	0.500593
2	BIEC2-484389	64289846	5065	0.500593
2	BIEC2-484424	64513781	5065	0.500593
4	BIEC2-900288	24868953	5065	0.500593
2	BIEC2-484374	64266993	5064	0.500494
2	BIEC2-484425	64516854	5064	0.500494
3	BIEC2-774136	22395530	5064	0.500494
1	TBIEC2-19970	40551251	5063	0.500395
1	BIEC2-19982	40598561	5063	0.500395
2	BIEC2-484334	64056003	5063	0.500395
2	BIEC2-484386	64286359	5063	0.500395
2	BIEC2-484388	64286782	5063	0.500395
2	BIEC2-484427	64517577	5063	0.500395
4	BIEC2-853822	21874792	5063	0.500395
1	BIEC2-19991	40619520	5062	0.500297
1	BIEC2-19128	41005253	5062	0.500297
4	TBIEC2-901042	26293555	5062	0.500297
2	BIEC2-484448	64711429	5061	0.500198
1	BIEC2-19136	41006934	5060	0.500099
1	BIEC2-19162	41014892	5060	0.500099
2	BIEC2-509266	64237885	5059	0.5
2	BIEC2-484371	64250557	5059	0.5
2	BIEC2-484342	64063356	5055	0.499605
2	BIEC2-484356	64131845	5052	0.499308
7	CUHSNP00124043	39280584	5052	0.499308
7	CUHSNP00124033	39282520	5052	0.499308
7	CUHSNP00124046	39280055	5049	0.499012
2	BIEC2-484347	64063735	5048	0.498913
2	BIEC2-484349	64063932	5048	0.498913
7	BIEC2-996504	39236772	5048	0.498913
2	BIEC2-484348	64063852	5047	0.498814
4	BIEC2-857602	28547695	5045	0.498616
4	BIEC2-857619	28584569	5045	0.498616
4	TBIEC2-901993	28523611	5044	0.498517
4	BIEC2-901956	28428864	5043	0.498419
4	BIEC2-901957	28432409	5043	0.498419
4	BIEC2-857642	28649104	5043	0.498419
7	BIEC2-996491	39157011	5041	0.498221
7	BIEC2-996497	39232643	5041	0.498221
7	BIEC2-1051037	39505485	5041	0.498221
7	BIEC2-996506	39405488	5040	0.498122
4	TBIEC2-901419	27027219	5037	0.497826
7	BIEC2-996483	39000991	5035	0.497628
7	BIEC2-996486	39132689	5035	0.497628
4	BIEC2-857528	28383487	5034	0.497529
21	BIEC2-573651	54814423	5033	0.49743
21	BIEC2-573707	55046170	5033	0.49743
21	BIEC2-602839	54765075	5030	0.497134
7	BIEC2-996515	39533116	5029	0.497035
21	BIEC2-602854	54875840	5029	0.497035
21	BIEC2-573668	54946590	5026	0.496738
21	BIEC2-573703	55043014	5024	0.496541
21	BIEC2-573636	54705617	5022	0.496343
21	BIEC2-573680	54991583	5021	0.496244
3	BIEC2-774121	22298106	5008	0.494959
3	BIEC2-813744	22353686	5008	0.494959
3	BIEC2-774377	23847469	5008	0.494959
4	BIEC2-855711	24289449	5007	0.494861
4	BIEC2-855729	24320682	5007	0.494861
4	TBIEC2-900158	24624779	5003	0.494465
4	BIEC2-855825	24586004	5002	0.494366
3	BIEC2-774390	23991075	5001	0.494268
4	BIEC2-855740	24364724	5001	0.494268
4	BIEC2-857098	27148425	5001	0.494268
3	BIEC2-774387	23976728	4999	0.49407
4	BIEC2-855741	24367982	4998	0.493971
4	BIEC2-901496	27169753	4998	0.493971
4	TBIEC2-901546	27259435	4998	0.493971
4	TBIEC2-901547	27262192	4998	0.493971
4	TBIEC2-901579	27335518	4998	0.493971
4	TBIEC2-901633	27509131	4998	0.493971
1	TBIEC2-21020	42666304	4996	0.493773
4	BIEC2-855774	24425079	4996	0.493773
4	BIEC2-855810	24540088	4996	0.493773
4	BIEC2-857224	27471735	4996	0.493773
4	BIEC2-855870	24703303	4991	0.493279
4	TBIEC2-901646	27569116	4991	0.493279
4	BIEC2-855946	24834454	4990	0.49318
4	TBIEC2-901732	27877906	4990	0.49318
4	BIEC2-855892	24750974	4989	0.493082
4	BIEC2-855901	24768746	4989	0.493082
3	BIEC2-774219	22937885	4988	0.492983
3	BIEC2-774220	22938785	4986	0.492785
3	BIEC2-774252	23125223	4986	0.492785
3	BIEC2-774254	23127317	4986	0.492785
4	TBIEC2-901719	27802674	4985	0.492686
3	BIEC2-813832	22888929	4984	0.492587
3	BIEC2-774225	22946910	4984	0.492587
3	BIEC2-774255	23127511	4984	0.492587
1	BIEC2-87264	179276814	4983	0.492489
3	BIEC2-813972	23668221	4983	0.492489
4	BIEC2-857082	27117580	4983	0.492489
1	BIEC2-91782	179305593	4982	0.49239
4	BIEC2-855948	24834835	4982	0.49239
4	BIEC2-857282	27642526	4980	0.492192
4	TBIEC2-901715	27759665	4980	0.492192
4	TBIEC2-901723	27842695	4978	0.491994
4	BIEC2-857659	28695548	4977	0.491896
23	BIEC2-621329	25488422	4977	0.491896
3	BIEC2-774256	23162685	4976	0.491797
3	UKUL735	23279014	4976	0.491797
3	BIEC2-813890	23372866	4976	0.491797
3	BIEC2-813910	23422490	4976	0.491797
4	TBIEC2-901815	28032336	4976	0.491797
23	BIEC2-621324	25454562	4976	0.491797
3	BIEC2-774257	23162765	4975	0.491698
4	TBIEC2-900010	24282025	4975	0.491698
3	BIEC2-774259	23163090	4974	0.491599
3	BIEC2-774267	23227912	4973	0.4915
3	BIEC2-774271	23232965	4973	0.4915
1	BIEC2-87262	179276646	4972	0.491401
3	BIEC2-774373	23837815	4972	0.491401
23	BIEC2-621342	25607091	4968	0.491006
17	BIEC2-374211	24745674	4968	0.491006
23	BIEC2-621341	25606959	4967	0.490907
23	BIEC2-621353	25707521	4967	0.490907
2	BIEC2-482457	61192089	4966	0.490808
23	BIEC2-621343	25608817	4965	0.49071
23	BIEC2-621347	25631242	4965	0.49071
23	BIEC2-621350	25631961	4965	0.49071
23	BIEC2-621340	25590933	4964	0.490611
21	BIEC2-568589	46580396	4963	0.490512
21	BIEC2-573625	54659167	4963	0.490512
23	BIEC2-621354	25758352	4963	0.490512
3	BIEC2-774320	23464812	4961	0.490314
21	BIEC2-573694	55022720	4961	0.490314
23	BIEC2-621333	25493403	4960	0.490215
3	BIEC2-774328	23482550	4958	0.490018
21	BIEC2-568579	46550361	4958	0.490018
1	BIEC2-87429	179550475	4957	0.489919
21	BIEC2-568594	46631636	4956	0.48982
1	BIEC2-87418	179547774	4955	0.489721
3	BIEC2-774346	23661007	4955	0.489721
23	BIEC2-621335	25501899	4954	0.489622
1	BIEC2-87338	179449141	4952	0.489425
21	BIEC2-602808	54601704	4950	0.489227
23	BIEC2-621339	25548327	4950	0.489227
17	BIEC2-374217	24790027	4949	0.489128
21	BIEC2-573624	54657382	4948	0.489029
1	BIEC2-87334	179412334	4947	0.488931
23	BIEC2-653075	25790764	4947	0.488931
1	BIEC2-87333	179409797	4946	0.488832
3	BIEC2-774372	23837596	4946	0.488832
21	BIEC2-602803	54559754	4945	0.488733
1	TBIEC2-21036	42708799	4944	0.488634
21	BIEC2-573549	54346967	4944	0.488634
21	BIEC2-573564	54354821	4944	0.488634
21	BIEC2-573572	54417946	4943	0.488535
21	BIEC2-573575	54421571	4943	0.488535
23	BIEC2-621338	25548297	4943	0.488535
3	BIEC2-774211	22847393	4942	0.488436
15	BIEC2-291295	1547599	4941	0.488338
3	BIEC2-774332	23528393	4940	0.488239
15	BIEC2-278584	1364962	4940	0.488239
15	BIEC2-278585	1368060	4940	0.488239
15	UKUL2767	1445654	4940	0.488239
15	BIEC2-278634	1492605	4940	0.488239
15	BIEC2-278645	1508148	4940	0.488239
15	BIEC2-278769	1699506	4940	0.488239
15	BIEC2-278776	1711463	4940	0.488239
15	BIEC2-278778	1714604	4940	0.488239
3	BIEC2-774357	23723805	4939	0.48814
4	BIEC2-858648	34087440	4939	0.48814
15	BIEC2-278469	1145995	4939	0.48814
15	BIEC2-278472	1159709	4939	0.48814
15	BIEC2-278498	1186224	4939	0.48814
15	UKUL2766	1240561	4939	0.48814
15	BIEC2-278532	1250294	4939	0.48814
15	BIEC2-278533	1250435	4939	0.48814
15	BIEC2-278543	1257839	4939	0.48814
1	BIEC2-87587	179730039	4938	0.488041
15	BIEC2-278384	1070472	4938	0.488041
15	BIEC2-278460	1127279	4938	0.488041
15	BIEC2-278461	1127346	4938	0.488041
21	BIEC2-573598	54465038	4938	0.488041
1	BIEC2-92016	179644776	4937	0.487942
3	BIEC2-774198	22774232	4937	0.487942
4	BIEC2-858656	34133810	4937	0.487942
15	BIEC2-278283	934287	4935	0.487745
15	BIEC2-278367	1044810	4935	0.487745
15	BIEC2-278371	1045079	4935	0.487745
15	BIEC2-278779	1714674	4935	0.487745
23	BIEC2-653040	25450773	4935	0.487745
2	BIEC2-507253	61233157	4933	0.487547
15	BIEC2-278276	932270	4933	0.487547
15	BIEC2-278277	932297	4933	0.487547
2	BIEC2-482502	61408178	4932	0.487448
4	BIEC2-852502	20523809	4931	0.487349
4	BIEC2-852513	20549538	4931	0.487349
3	BIEC2-774334	23549424	4930	0.48725
3	BIEC2-774341	23611635	4929	0.487152
4	BIEC2-896391	20477831	4929	0.487152
4	BIEC2-852504	20524516	4929	0.487152
4	BIEC2-858800	35113306	4929	0.487152
4	BIEC2-858801	35155569	4929	0.487152
4	BIEC2-858805	35159302	4929	0.487152
15	TBIEC2-291504	1874783	4929	0.487152
2	TBIEC2-507286	61394335	4927	0.486954
15	TBIEC2-291435	1755141	4927	0.486954
15	TBIEC2-291519	1918131	4926	0.486855
15	TBIEC2-291530	1960766	4926	0.486855
3	BIEC2-774337	23578584	4925	0.486756
4	BIEC2-858799	35113127	4925	0.486756
15	TBIEC2-291520	1918178	4925	0.486756
15	TBIEC2-291497	1859121	4924	0.486657
15	TBIEC2-291495	1855967	4923	0.486559
2	BIEC2-482481	61293831	4917	0.485966
2	BIEC2-507262	61287462	4916	0.485867
15	TBIEC2-291531	1961695	4913	0.48557
1	BIEC2-91672	179205185	4909	0.485175
1	BIEC2-87184	179201495	4908	0.485076
14	BIEC2-246493	16759538	4908	0.485076
4	BIEC2-852327	20354644	4906	0.484878
6	BIEC2-944909	22872953	4904	0.484681
4	TBIEC2-903168	34989224	4902	0.484483
4	BIEC2-858764	35023254	4902	0.484483
4	BIEC2-858765	35023649	4902	0.484483
4	BIEC2-858768	35025640	4902	0.484483
4	BIEC2-858772	35026909	4901	0.484384
4	BIEC2-858773	35027191	4901	0.484384
4	BIEC2-903161	34856433	4900	0.484285
4	BIEC2-858795	35106544	4899	0.484187
4	BIEC2-858791	35098329	4898	0.484088
6	BIEC2-944884	22839250	4896	0.48389
3	BIEC2-813705	22191348	4892	0.483495
3	BIEC2-774108	22229472	4890	0.483297
2	BIEC2-509371	64965086	4885	0.482803
4	BIEC2-858681	34398127	4881	0.482408
4	BIEC2-858669	34202882	4879	0.48221
4	BIEC2-858686	34406332	4878	0.482111
4	BIEC2-858690	34413248	4878	0.482111
4	BIEC2-858737	34659649	4877	0.482012
4	BIEC2-858738	34663171	4877	0.482012
4	BIEC2-903160	34816910	4877	0.482012
4	BIEC2-858736	34659404	4876	0.481913
4	BIEC2-903126	34527799	4875	0.481815
4	BIEC2-903137	34594664	4875	0.481815
8	BIEC2-1045492	37916695	4875	0.481815
4	BIEC2-858660	34156870	4873	0.481617
4	BIEC2-858659	34156008	4872	0.481518
4	BIEC2-858714	34498657	4872	0.481518
21	BIEC2-568578	46550338	4870	0.48132
15	BIEC2-290866	814072	4867	0.481024
3	BIEC2-774402	24046825	4866	0.480925
6	BIEC2-944917	22883458	4866	0.480925
4	UKUL929	34281518	4865	0.480826
4	BIEC2-858676	34386588	4862	0.48053
17	BIEC2-373640	20542273	4851	0.479443
3	BIEC2-774057	21799559	4851	0.479443
3	BIEC2-773965	21002899	4850	0.479344
8	BIEC2-1045493	37920363	4850	0.479344
8	BIEC2-1045494	37921228	4850	0.479344
8	BIEC2-1045495	37921297	4849	0.479245
8	BIEC2-1045496	37921639	4848	0.479146
21	BIEC2-568547	46433310	4844	0.478751
21	BIEC2-597466	46204415	4841	0.478454
21	BIEC2-568522	46173402	4839	0.478257
21	BIEC2-568531	46337210	4838	0.478158
21	BIEC2-597471	46327508	4836	0.47796
1	BIEC2-87063	179029759	4834	0.477762
1	BIEC2-87055	179026072	4832	0.477565
3	BIEC2-774058	21802859	4830	0.477367
16	BIEC2-355924	33717980	4826	0.476972
6	BIEC2-993063	22622839	4824	0.476774
3	BIEC2-774087	22024492	4823	0.476675
6	BIEC2-944823	22604581	4823	0.476675
3	BIEC2-774088	22034672	4822	0.476576
21	BIEC2-568554	46436924	4822	0.476576
6	BIEC2-944824	22604643	4821	0.476478
21	BIEC2-568560	46521182	4821	0.476478
21	BIEC2-568561	46521240	4821	0.476478
16	BIEC2-355911	33669375	4820	0.476379
21	BIEC2-568569	46537316	4820	0.476379
3	BIEC2-774069	21843933	4813	0.475687
3	UKUL731	21851373	4813	0.475687
3	BIEC2-813686	21934044	4813	0.475687
6	BIEC2-944719	22183448	4811	0.475489
6	BIEC2-944721	22187809	4811	0.475489
28	BIEC2-744951	43345662	4810	0.47539
3	BIEC2-774064	21831029	4809	0.475292
3	BIEC2-774065	21832821	4806	0.474995
6	BIEC2-944707	22145398	4806	0.474995
6	BIEC2-993001	22420731	4806	0.474995
1	BIEC2-6858	13568736	4805	0.474896
6	BIEC2-992983	22328607	4805	0.474896
6	BIEC2-944735	22231094	4804	0.474797
1	BIEC2-6580	13703668	4803	0.474699
16	BIEC2-340109	34015552	4803	0.474699
1	BIEC2-6250	13138373	4802	0.4746
1	BIEC2-6476	13501314	4802	0.4746
1	BIEC2-6475	13501123	4801	0.474501
1	BIEC2-6609	13728554	4801	0.474501
3	BIEC2-773966	21012834	4801	0.474501
1	BIEC2-6204	13054087	4800	0.474402
3	BIEC2-773980	21067838	4799	0.474303
3	BIEC2-774035	21636056	4799	0.474303
3	BIEC2-774042	21683572	4799	0.474303
6	BIEC2-944741	22271697	4799	0.474303
8	BIEC2-1045498	37925732	4799	0.474303
16	BIEC2-355950	33789751	4796	0.474007
16	BIEC2-339996	33880455	4796	0.474007
1	BIEC2-87038	178918130	4795	0.473908
3	BIEC2-774032	21635436	4795	0.473908
16	BIEC2-340011	33891399	4795	0.473908
16	BIEC2-340059	33913831	4795	0.473908
1	BIEC2-6265	13173320	4794	0.473809
6	BIEC2-944854	22734265	4794	0.473809
16	BIEC2-340001	33886449	4794	0.473809
1	UKUL27	13385059	4793	0.47371
6	BIEC2-993067	22688929	4792	0.473611
16	BIEC2-340009	33887352	4792	0.473611
9	BIEC2-1129805	4873472	4789	0.473315
1	BIEC2-6441	13486478	4788	0.473216
1	BIEC2-87008	178879422	4788	0.473216
4	BIEC2-896745	20915297	4788	0.473216
1	BIEC2-6465	13496437	4787	0.473117
8	BIEC2-1045514	37956916	4787	0.473117
1	BIEC2-6452	13493871	4786	0.473018
4	BIEC2-852756	20878312	4782	0.472623
1	BIEC2-17060	37770305	4780	0.472425
1	BIEC2-92400	180318961	4779	0.472327
1	BIEC2-6203	13050410	4777	0.472129
9	BIEC2-1070838	4910592	4773	0.471734
3	BIEC2-773993	21107732	4772	0.471635
3	BIEC2-813627	21342951	4772	0.471635
1	BIEC2-6650	13788925	4771	0.471536
1	BIEC2-17067	37773889	4771	0.471536
3	BIEC2-813636	21597266	4771	0.471536
3	BIEC2-773984	21100688	4770	0.471437
3	BIEC2-813611	21177950	4770	0.471437
30	BIEC2-871249	28113848	4770	0.471437
4	BIEC2-852991	21064878	4767	0.471141
1	TBIEC2-6660	13271081	4766	0.471042
4	BIEC2-896841	20988157	4766	0.471042
21	BIEC2-573901	56016293	4766	0.471042
1	BIEC2-5877	12513900	4765	0.470943
1	TBIEC2-6656	13252735	4765	0.470943
4	BIEC2-896967	21063739	4765	0.470943
4	BIEC2-897012	21139723	4765	0.470943
3	BIEC2-774008	21188837	4764	0.470844
21	BIEC2-573891	55938334	4764	0.470844
1	BIEC2-6013	12638173	4763	0.470745
1	BIEC2-6498	12976215	4763	0.470745
1	BIEC2-6324	13237004	4763	0.470745
1	UKUL24	13368223	4763	0.470745
1	BIEC2-6263	12584612	4762	0.470646
1	BIEC2-6284	13203278	4762	0.470646
1	BIEC2-6682	13307144	4762	0.470646
1	BIEC2-6011	12637986	4761	0.470548
17	BIEC2-392854	24570599	4761	0.470548
21	BIEC2-573902	56016512	4760	0.470449
15	BIEC2-316267	67262250	4759	0.47035
6	BIEC2-944918	22883516	4758	0.470251
21	BIEC2-573889	55936634	4758	0.470251
4	BIEC2-853051	21179185	4757	0.470152
1	TBIEC2-6398	12786143	4755	0.469955
21	BIEC2-573917	56113660	4755	0.469955
17	BIEC2-374078	23778399	4754	0.469856
21	BIEC2-573921	56115458	4754	0.469856
17	BIEC2-374200	24646017	4754	0.469856
1	CUHSNP00036503	12933566	4753	0.469757
1	CUHSNP00036505	12935713	4753	0.469757
4	BIEC2-897100	21245746	4753	0.469757
4	BIEC2-853141	21274523	4753	0.469757
21	BIEC2-573924	56204564	4753	0.469757
23	BIEC2-621404	26323122	4753	0.469757
17	BIEC2-374201	24651103	4753	0.469757
17	BIEC2-374209	24743937	4753	0.469757
1	BIEC2-6821	14090438	4752	0.469658
15	BIEC2-316282	67297347	4752	0.469658
21	BIEC2-573905	56053531	4752	0.469658
1	BIEC2-6374	12716998	4751	0.469559
1	BIEC2-6397	12783746	4751	0.469559
23	BIEC2-621393	26214350	4751	0.469559
1	BIEC2-6373	12712739	4750	0.46946
23	BIEC2-621409	26329242	4749	0.469362
23	BIEC2-621412	26338176	4748	0.469263
23	BIEC2-621413	26338432	4748	0.469263
23	BIEC2-621415	26361761	4748	0.469263
23	BIEC2-621418	26375341	4747	0.469164
1	BIEC2-6883	14167279	4746	0.469065
21	BIEC2-603119	56208410	4746	0.469065
23	BIEC2-621460	26790180	4746	0.469065
6	BIEC2-944939	22924407	4745	0.468966
17	BIEC2-374191	24529616	4745	0.468966
21	BIEC2-568514	46151340	4744	0.468867
23	BIEC2-621455	26754913	4743	0.468769
6	BIEC2-944925	22888476	4742	0.46867
15	BIEC2-316296	67325301	4742	0.46867
19	TBIEC2-460145	37255119	4742	0.46867
23	BIEC2-621443	26705409	4742	0.46867
1	BIEC2-7275	14251880	4741	0.468571
23	BIEC2-621395	26266666	4741	0.468571
4	BIEC2-853718	21711097	4740	0.468472
23	UKUL3704	26546071	4740	0.468472
23	BIEC2-621445	26707516	4740	0.468472
23	BIEC2-621453	26723068	4740	0.468472
23	BIEC2-621421	26402587	4739	0.468373
23	BIEC2-621433	26649099	4739	0.468373
21	BIEC2-568512	46148408	4737	0.468176
8	BIEC2-1093528	22749703	4736	0.468077
1	BIEC2-87721	179857318	4735	0.467978
1	BIEC2-87868	180253905	4735	0.467978
9	BIEC2-1070861	4973489	4735	0.467978
1	BIEC2-92401	180319019	4734	0.467879
1	BIEC2-87912	180413158	4734	0.467879
1	BIEC2-87915	180426436	4734	0.467879
1	BIEC2-87946	180442895	4734	0.467879
1	BIEC2-6698	13888355	4731	0.467583
8	CUHSNP00056747	22689673	4731	0.467583
1	BIEC2-87976	180481448	4730	0.467484
19	BIEC2-437704	37423692	4730	0.467484
4	BIEC2-853347	21403144	4727	0.467187
4	BIEC2-897380	21434304	4727	0.467187
4	BIEC2-853477	21548517	4727	0.467187
4	BIEC2-897586	21604953	4727	0.467187
19	BIEC2-437650	37285309	4727	0.467187
1	BIEC2-6696	13888258	4726	0.467088
1	BIEC2-92255	179906048	4726	0.467088
4	BIEC2-897406	21470283	4726	0.467088
4	BIEC2-853430	21515113	4726	0.467088
4	BIEC2-853438	21519360	4726	0.467088
4	BIEC2-853441	21522440	4726	0.467088
4	BIEC2-897715	21680092	4726	0.467088
19	TBIEC2-460146	37256003	4726	0.467088
19	TBIEC2-460156	37284692	4726	0.467088
4	BIEC2-853145	21275491	4725	0.46699
4	BIEC2-853191	21309092	4725	0.46699
4	BIEC2-853192	21309166	4725	0.46699
4	BIEC2-853460	21526484	4725	0.46699
1	BIEC2-6919	14260698	4724	0.466891
4	BIEC2-853669	21680389	4724	0.466891
1	BIEC2-7155	14060653	4722	0.466693
4	BIEC2-853787	21789811	4722	0.466693
4	BIEC2-853716	21710716	4721	0.466594
8	BIEC2-1036657	22447539	4721	0.466594
8	BIEC2-1093459	22510921	4721	0.466594
8	BIEC2-1036643	22431692	4720	0.466495
8	BIEC2-1036644	22432121	4720	0.466495
8	BIEC2-1036614	22397569	4719	0.466397
8	TBIEC2-1093531	22771118	4717	0.466199
8	BIEC2-1036613	22397206	4714	0.465902
8	BIEC2-1064659	85091697	4714	0.465902
6	BIEC2-944662	21966591	4712	0.465705
3	BIEC2-773978	21040985	4711	0.465606
8	TBIEC2-1093480	22567894	4711	0.465606
8	BIEC2-1036714	22640886	4710	0.465507
23	BIEC2-621389	26109618	4710	0.465507
3	BIEC2-774184	22708169	4709	0.465408
4	TBIEC2-896201	20169349	4705	0.465013
23	BIEC2-621358	25867321	4704	0.464914
23	BIEC2-621359	25867526	4704	0.464914
1	BIEC2-88404	180952077	4703	0.464815
1	BIEC2-92321	180097643	4702	0.464716
1	BIEC2-88398	180951850	4702	0.464716
1	UKUL398	180161522	4701	0.464618
21	BIEC2-597446	46047377	4701	0.464618
23	BIEC2-621360	25871214	4701	0.464618
23	BIEC2-621364	26020598	4701	0.464618
1	BIEC2-5875	12511990	4699	0.46442
3	BIEC2-774181	22704683	4698	0.464321
1	UKUL396	180145180	4697	0.464222
21	BIEC2-568507	46125675	4697	0.464222
4	BIEC2-852263	20181845	4696	0.464123
4	UKUL911	19960011	4695	0.464025
21	BIEC2-568484	45921787	4695	0.464025
1	BIEC2-86125	177636547	4692	0.463728
21	BIEC2-568510	46129675	4692	0.463728
1	BIEC2-86112	177590490	4691	0.463629
6	BIEC2-993271	23193211	4691	0.463629
21	BIEC2-568462	45772761	4691	0.463629
1	BIEC2-17059	37770220	4690	0.46353
17	BIEC2-374111	24029049	4690	0.46353
21	BIEC2-568473	45850539	4690	0.46353
21	BIEC2-568476	45864042	4690	0.46353
21	BIEC2-568469	45808999	4689	0.463432
1	BIEC2-86105	177538112	4688	0.463333
15	BIEC2-331247	67357619	4688	0.463333
21	BIEC2-597383	45665029	4688	0.463333
21	BIEC2-568451	45721096	4688	0.463333
21	BIEC2-568453	45727138	4688	0.463333
21	BIEC2-568461	45756627	4688	0.463333
8	BIEC2-1064665	85102587	4687	0.463234
1	BIEC2-7005	14367581	4684	0.462937
1	BIEC2-92366	180219285	4684	0.462937
17	BIEC2-374118	24080957	4683	0.462839
1	BIEC2-88335	180866377	4681	0.462641
1	BIEC2-6995	14352526	4679	0.462443
1	BIEC2-88315	180810190	4678	0.462344
21	BIEC2-568424	45594914	4678	0.462344
1	BIEC2-86149	177705794	4674	0.461949
1	BIEC2-88397	180951769	4672	0.461751
6	BIEC2-945191	23636875	4671	0.461653
17	BIEC2-374099	23858903	4670	0.461554
17	BIEC2-374100	23859128	4670	0.461554
1	BIEC2-86098	177486037	4670	0.461554
17	BIEC2-374088	23823129	4669	0.461455
17	UKUL3072	23994803	4669	0.461455
1	BIEC2-88262	180772718	4669	0.461455
21	BIEC2-573945	56288737	4669	0.461455
17	BIEC2-392763	23939944	4665	0.461059
1	TBIEC2-90628	177771310	4665	0.461059
21	BIEC2-568434	45612898	4664	0.460961
17	BIEC2-374080	23820186	4663	0.460862
1	TBIEC2-90625	177751725	4663	0.460862
21	BIEC2-573953	56328444	4662	0.460763
1	BIEC2-92641	180599593	4661	0.460664
6	BIEC2-944659	21963698	4661	0.460664
1	BIEC2-88067	180534226	4660	0.460565
1	BIEC2-88057	180531153	4659	0.460466
1	BIEC2-88168	180654857	4658	0.460368
1	BIEC2-88061	180532767	4657	0.460269
1	BIEC2-88179	180659747	4652	0.459775
6	BIEC2-944644	21916523	4652	0.459775
1	BIEC2-5808	12382865	4651	0.459676
1	BIEC2-17829	38940782	4651	0.459676
1	BIEC2-18029	37869973	4649	0.459478
6	BIEC2-945081	23303214	4649	0.459478
17	BIEC2-374082	23821760	4648	0.459379
6	BIEC2-945187	23576576	4648	0.459379
6	BIEC2-944556	21620934	4647	0.45928
6	BIEC2-944587	21660892	4647	0.45928
1	BIEC2-17873	38981962	4646	0.459182
