# Supplementary material for: Genomic inbreeding trends, influential sire lines and selection in the global Thoroughbred horse population
Source: Sci Rep. 2020 Jan 16;10:466. doi: 10.1038/s41598-019-57389-5 (PMC6965197; doi:10.1038/s41598-019-57389-5)
Supplement: Supplementary file 5 — S4 Table. [file 41598_2019_57389_MOESM5_ESM.xlsx]

## Sheet: Sheet1
CHR	SNP	BP	N individuals with SNP located within ROH	% individuals with SNP located within ROH
1	BIEC2-18020	39244571	4423	0.437142
1	BIEC2-18799	40334953	4385	0.433386
1	BIEC2-18151	39498096	4376	0.432497
1	BIEC2-18152	39498485	4374	0.432299
1	BIEC2-19082	39357676	4371	0.432002
1	BIEC2-18214	39647517	4371	0.432002
1	BIEC2-18277	39698996	4371	0.432002
1	BIEC2-18332	39748373	4371	0.432002
1	BIEC2-18343	39760275	4371	0.432002
1	BIEC2-19359	39772313	4371	0.432002
1	BIEC2-18626	40022634	4371	0.432002
1	TBIEC2-19166	39558415	4370	0.431904
1	BIEC2-18187	39589646	4370	0.431904
1	BIEC2-18205	39624748	4370	0.431904
1	BIEC2-18316	39721387	4370	0.431904
1	BIEC2-19365	39776303	4370	0.431904
1	BIEC2-18609	39980367	4370	0.431904
1	BIEC2-18465	39865293	4369	0.431805
1	BIEC2-19474	39865474	4369	0.431805
1	BIEC2-18636	40039183	4366	0.431508
4	BIEC2-855711	24289449	4345	0.429433
4	TBIEC2-900010	24282025	4344	0.429334
4	BIEC2-855729	24320682	4344	0.429334
4	TBIEC2-900158	24624779	4340	0.428939
4	BIEC2-855740	24364724	4339	0.42884
4	BIEC2-855825	24586004	4339	0.42884
4	BIEC2-855741	24367982	4337	0.428642
4	BIEC2-855774	24425079	4335	0.428444
4	BIEC2-855810	24540088	4335	0.428444
4	BIEC2-855870	24703303	4323	0.427258
4	BIEC2-855946	24834454	4322	0.42716
4	BIEC2-855892	24750974	4321	0.427061
4	BIEC2-855901	24768746	4321	0.427061
1	BIEC2-18843	40363993	4320	0.426962
1	BIEC2-18662	40087031	4319	0.426863
1	BIEC2-18852	40378478	4319	0.426863
1	BIEC2-18858	40384698	4319	0.426863
1	BIEC2-18883	40417705	4317	0.426665
4	BIEC2-855948	24834835	4316	0.426567
1	BIEC2-18756	40270554	4314	0.426369
1	BIEC2-18766	40287699	4312	0.426171
1	BIEC2-19928	40425927	4309	0.425875
4	BIEC2-855641	24074009	4304	0.425381
4	TBIEC2-899966	24125928	4304	0.425381
4	BIEC2-855660	24139821	4304	0.425381
4	BIEC2-855668	24157846	4304	0.425381
4	BIEC2-899908	23891816	4303	0.425282
4	TBIEC2-899922	24010915	4303	0.425282
4	BIEC2-855624	24043651	4302	0.425183
4	BIEC2-855568	23764417	4299	0.424886
4	BIEC2-855586	23809020	4299	0.424886
4	BIEC2-855566	23761613	4293	0.424293
4	BIEC2-855546	23746299	4292	0.424195
4	BIEC2-900288	24868953	4260	0.421032
4	BIEC2-856073	25163280	4248	0.419846
4	BIEC2-856112	25216249	4248	0.419846
4	BIEC2-856135	25280763	4248	0.419846
4	TBIEC2-900454	25314480	4248	0.419846
4	TBIEC2-900455	25315957	4247	0.419747
4	BIEC2-856174	25460303	4247	0.419747
4	BIEC2-899834	23706610	4246	0.419648
4	BIEC2-855530	23708283	4246	0.419648
4	BIEC2-856057	25131011	4246	0.419648
1	BIEC2-20264	41050092	4244	0.41945
4	BIEC2-855456	23579902	4244	0.41945
4	BIEC2-856645	26038944	4244	0.41945
4	BIEC2-855398	23523629	4243	0.419352
4	BIEC2-899755	23579444	4243	0.419352
4	BIEC2-856603	25914112	4243	0.419352
4	BIEC2-856609	25934578	4243	0.419352
4	BIEC2-856634	26026029	4243	0.419352
4	BIEC2-856665	26105971	4243	0.419352
4	BIEC2-855363	23505444	4240	0.419055
1	BIEC2-18916	40502663	4239	0.418956
4	BIEC2-854708	22737039	4239	0.418956
4	BIEC2-854747	22756978	4239	0.418956
4	BIEC2-854840	22802309	4239	0.418956
4	BIEC2-854863	22821965	4239	0.418956
4	BIEC2-854893	22838697	4239	0.418956
4	BIEC2-855545	23743579	4239	0.418956
1	BIEC2-19261	41144810	4238	0.418857
4	TBIEC2-899477	23272337	4238	0.418857
4	TBIEC2-899491	23315746	4238	0.418857
4	BIEC2-855237	23402911	4238	0.418857
4	BIEC2-855239	23403198	4238	0.418857
4	BIEC2-855341	23482493	4238	0.418857
4	TBIEC2-901035	26258121	4238	0.418857
4	BIEC2-855131	23158551	4237	0.418759
4	BIEC2-855204	23335529	4237	0.418759
4	BIEC2-899627	23467544	4237	0.418759
1	BIEC2-20360	41206032	4236	0.41866
1	BIEC2-20368	41218903	4236	0.41866
1	BIEC2-20378	41251874	4236	0.41866
1	UKUL86	41316501	4236	0.41866
4	TBIEC2-899284	23005632	4236	0.41866
4	BIEC2-855066	23064482	4236	0.41866
1	BIEC2-20037	40772402	4235	0.418561
1	BIEC2-19387	41390317	4235	0.418561
4	BIEC2-899283	23004178	4235	0.418561
1	BIEC2-18980	40704552	4233	0.418363
1	BIEC2-18991	40719058	4233	0.418363
1	BIEC2-19075	40927432	4233	0.418363
1	BIEC2-19077	40927562	4233	0.418363
1	BIEC2-20466	41408177	4233	0.418363
1	TBIEC2-20053	40827582	4232	0.418264
1	TBIEC2-20054	40836352	4232	0.418264
1	BIEC2-19074	40927347	4232	0.418264
1	BIEC2-19421	41505359	4232	0.418264
1	BIEC2-20509	41528560	4232	0.418264
1	BIEC2-19128	41005253	4231	0.418166
1	BIEC2-19136	41006934	4228	0.417869
1	BIEC2-19162	41014892	4228	0.417869
4	BIEC2-898581	22437323	4227	0.41777
4	BIEC2-898868	22699569	4227	0.41777
4	BIEC2-898867	22698986	4226	0.417671
1	BIEC2-18926	40535352	4225	0.417573
1	TBIEC2-19970	40551251	4223	0.417375
4	BIEC2-854384	22327297	4223	0.417375
4	BIEC2-898549	22333048	4223	0.417375
1	BIEC2-19982	40598561	4222	0.417276
1	BIEC2-19991	40619520	4222	0.417276
1	BIEC2-19530	41720677	4215	0.416584
4	BIEC2-854258	22259741	4212	0.416288
4	BIEC2-854320	22288213	4211	0.416189
4	BIEC2-854253	22252820	4205	0.415596
1	BIEC2-19549	41753830	4202	0.415299
1	BIEC2-19555	41767545	4198	0.414904
1	BIEC2-19598	41857344	4198	0.414904
4	BIEC2-854231	22228302	4197	0.414805
4	BIEC2-854224	22227867	4193	0.41441
4	BIEC2-854157	22153934	4191	0.414212
4	BIEC2-854125	22103784	4189	0.414015
4	BIEC2-901157	26577278	4187	0.413817
4	BIEC2-856918	26823491	4187	0.413817
4	BIEC2-856903	26814405	4186	0.413718
4	BIEC2-856831	26715528	4185	0.413619
4	TBIEC2-901160	26589890	4184	0.41352
1	BIEC2-17969	39103700	4183	0.413422
1	BIEC2-19004	39222160	4183	0.413422
4	BIEC2-854038	22040420	4183	0.413422
4	BIEC2-854041	22040591	4183	0.413422
4	BIEC2-854104	22079632	4182	0.413323
1	BIEC2-17937	39069814	4181	0.413224
1	BIEC2-19607	41872890	4181	0.413224
4	BIEC2-854045	22041353	4181	0.413224
4	BIEC2-856766	26479016	4178	0.412927
4	TBIEC2-901050	26307166	4177	0.412829
4	BIEC2-856716	26341606	4177	0.412829
4	TBIEC2-901085	26418217	4177	0.412829
4	BIEC2-856765	26478813	4177	0.412829
4	TBIEC2-901042	26293555	4176	0.41273
4	TBIEC2-901078	26408231	4176	0.41273
4	TBIEC2-901149	26549269	4174	0.412532
1	TBIEC2-20760	42005024	4162	0.411346
1	BIEC2-20766	42013581	4161	0.411247
1	BIEC2-19678	42017319	4156	0.410753
1	BIEC2-19688	42034386	4156	0.410753
1	BIEC2-17060	37770305	4152	0.410358
1	BIEC2-20796	42067289	4147	0.409864
1	BIEC2-17067	37773889	4146	0.409765
1	BIEC2-17829	38940782	4143	0.409468
4	BIEC2-853998	22011129	4139	0.409073
4	BIEC2-856962	26885157	4139	0.409073
4	BIEC2-856985	26936480	4139	0.409073
4	BIEC2-857006	26974685	4138	0.408974
4	BIEC2-857018	26996419	4138	0.408974
1	BIEC2-18642	38887087	4137	0.408875
1	BIEC2-19738	42139809	4137	0.408875
1	BIEC2-17872	38981625	4133	0.40848
1	BIEC2-17873	38981962	4132	0.408381
1	BIEC2-17913	39035282	4131	0.408282
1	BIEC2-20875	42193368	4129	0.408085
1	BIEC2-19781	42197532	4126	0.407788
4	TBIEC2-901419	27027219	4118	0.406997
1	BIEC2-19829	42334545	4116	0.4068
1	BIEC2-19833	42355432	4115	0.406701
1	BIEC2-19844	42383787	4115	0.406701
4	BIEC2-897928	21944978	4108	0.406009
1	BIEC2-19848	42448706	4102	0.405416
1	BIEC2-19851	42449102	4100	0.405218
1	BIEC2-19852	42449180	4100	0.405218
1	BIEC2-19856	42469231	4099	0.40512
1	BIEC2-19858	42469484	4098	0.405021
1	BIEC2-18029	37869973	4097	0.404922
1	TBIEC2-18102	38023668	4097	0.404922
1	BIEC2-17088	37925451	4096	0.404823
1	BIEC2-19862	42503810	4086	0.403835
1	BIEC2-17271	38236414	4084	0.403637
1	BIEC2-17059	37770220	4080	0.403242
1	BIEC2-17641	38836285	4077	0.402945
1	BIEC2-17531	38600255	4074	0.402649
1	BIEC2-18519	38648562	4074	0.402649
1	BIEC2-17405	38379578	4072	0.402451
1	BIEC2-17429	38425494	4072	0.402451
1	BIEC2-17498	38521176	4072	0.402451
4	BIEC2-857098	27148425	4065	0.401759
1	BIEC2-17292	38250747	4064	0.40166
4	BIEC2-901496	27169753	4063	0.401562
1	BIEC2-17365	38333182	4062	0.401463
4	TBIEC2-901546	27259435	4062	0.401463
4	TBIEC2-901547	27262192	4061	0.401364
4	TBIEC2-901579	27335518	4061	0.401364
4	TBIEC2-901633	27509131	4060	0.401265
4	BIEC2-857082	27117580	4059	0.401166
4	BIEC2-857224	27471735	4059	0.401166
9	BIEC2-1147190	34400295	4058	0.401067
9	BIEC2-1147212	34442223	4056	0.40087
9	BIEC2-1087344	34335304	4055	0.400771
9	BIEC2-1147304	34632867	4055	0.400771
4	TBIEC2-901646	27569116	4054	0.400672
4	BIEC2-857619	28584569	4053	0.400573
4	BIEC2-901956	28428864	4052	0.400474
4	BIEC2-857602	28547695	4052	0.400474
4	TBIEC2-901993	28523611	4051	0.400376
4	BIEC2-857642	28649104	4051	0.400376
9	BIEC2-1087532	34660713	4051	0.400376
4	BIEC2-901957	28432409	4050	0.400277
4	BIEC2-857528	28383487	4049	0.400178
9	BIEC2-1087340	34324099	4049	0.400178
9	BIEC2-1087538	34662847	4048	0.400079
4	TBIEC2-901732	27877906	4047	0.39998
9	BIEC2-1087322	34295990	4046	0.399881
4	BIEC2-857282	27642526	4044	0.399684
4	TBIEC2-901715	27759665	4044	0.399684
4	TBIEC2-901719	27802674	4043	0.399585
4	TBIEC2-901815	28032336	4039	0.39919
4	TBIEC2-901723	27842695	4038	0.399091
9	BIEC2-1087559	34687148	4029	0.398201
9	BIEC2-1087561	34689850	4029	0.398201
9	BIEC2-1087562	34689915	4029	0.398201
9	TBIEC2-1147402	34805377	4029	0.398201
9	TBIEC2-1147412	34890300	4029	0.398201
9	BIEC2-1087602	34892531	4029	0.398201
9	BIEC2-1087893	35505526	4029	0.398201
9	BIEC2-1087549	34682981	4028	0.398102
9	BIEC2-1087612	34937791	4028	0.398102
9	BIEC2-1087651	34966636	4028	0.398102
9	BIEC2-1087728	35060446	4028	0.398102
9	BIEC2-1087729	35060580	4028	0.398102
9	BIEC2-1087877	35433248	4028	0.398102
9	BIEC2-1087878	35447292	4028	0.398102
9	BIEC2-1087888	35474663	4028	0.398102
9	BIEC2-1087898	35520488	4028	0.398102
9	TBIEC2-1147736	35529167	4028	0.398102
9	TBIEC2-1147748	35598056	4028	0.398102
9	TBIEC2-1147755	35633413	4028	0.398102
9	TBIEC2-1147756	35638430	4028	0.398102
9	BIEC2-1087924	35680606	4028	0.398102
9	BIEC2-1087926	35685534	4028	0.398102
9	TBIEC2-1147776	35806600	4028	0.398102
9	BIEC2-1087943	35824105	4028	0.398102
9	TBIEC2-1147783	35853127	4028	0.398102
9	TBIEC2-1147787	35870141	4028	0.398102
9	BIEC2-1087652	34966747	4027	0.398004
9	BIEC2-1087711	35017151	4027	0.398004
9	BIEC2-1087730	35061831	4027	0.398004
9	TBIEC2-1147570	35103382	4027	0.398004
9	BIEC2-1087793	35201447	4027	0.398004
9	BIEC2-1087826	35314024	4026	0.397905
9	BIEC2-1147084	34259299	4025	0.397806
9	BIEC2-1087808	35240634	4025	0.397806
9	TBIEC2-1147640	35261007	4025	0.397806
9	BIEC2-1087849	35360209	4025	0.397806
9	BIEC2-1087876	35433198	4025	0.397806
9	TBIEC2-1147800	35970110	4025	0.397806
9	TBIEC2-1147972	36637680	4025	0.397806
9	TBIEC2-1147668	35340873	4024	0.397707
9	TBIEC2-1147962	36550272	4024	0.397707
9	BIEC2-1147987	36868788	4024	0.397707
9	TBIEC2-1147995	36984944	4024	0.397707
9	TBIEC2-1147997	36994660	4024	0.397707
9	TBIEC2-1147921	36479982	4023	0.397608
9	UKUL1967	36699101	4023	0.397608
9	TBIEC2-1147980	36748905	4023	0.397608
9	TBIEC2-1147984	36796486	4023	0.397608
9	TBIEC2-1148002	37008500	4021	0.397411
9	BIEC2-1088186	37267977	4020	0.397312
9	TBIEC2-1148040	37295360	4020	0.397312
9	TBIEC2-1147916	36432610	4019	0.397213
9	BIEC2-1088225	37431774	4019	0.397213
9	TBIEC2-1148041	37307012	4018	0.397114
9	TBIEC2-1148045	37372839	4018	0.397114
9	TBIEC2-1148062	37413214	4018	0.397114
9	BIEC2-1088053	36317997	4017	0.397015
9	BIEC2-1088228	37444768	4017	0.397015
9	TBIEC2-1148103	37509461	4017	0.397015
9	BIEC2-1088260	37519691	4017	0.397015
9	TBIEC2-1147915	36424205	4016	0.396916
9	TBIEC2-1148123	37524269	4015	0.396818
9	BIEC2-1088362	37611838	4015	0.396818
9	BIEC2-1088387	37682099	4014	0.396719
9	BIEC2-1088398	37818975	4014	0.396719
9	TBIEC2-1148267	37867060	4014	0.396719
9	BIEC2-1087252	34170665	4013	0.39662
9	BIEC2-1088415	37924017	4013	0.39662
9	BIEC2-1088452	37962136	4012	0.396521
9	BIEC2-1088456	37962883	4010	0.396323
9	BIEC2-1087238	34155179	4009	0.396225
4	BIEC2-853822	21874792	4005	0.395829
9	BIEC2-1088457	37962939	4004	0.39573
1	TBIEC2-21020	42666304	3996	0.39494
9	BIEC2-1088161	37106833	3994	0.394742
9	BIEC2-1088162	37115912	3994	0.394742
4	BIEC2-857659	28695548	3988	0.394149
9	BIEC2-1087175	34022763	3982	0.393556
9	BIEC2-1146987	34089718	3982	0.393556
9	BIEC2-1146647	33607535	3981	0.393457
9	BIEC2-1146694	33713217	3981	0.393457
9	BIEC2-1146743	33749295	3981	0.393457
9	BIEC2-1087058	33816274	3981	0.393457
9	BIEC2-1087143	33934962	3981	0.393457
9	BIEC2-1087171	34018525	3981	0.393457
9	BIEC2-1087172	34018715	3981	0.393457
9	TBIEC2-1146954	34037907	3981	0.393457
9	BIEC2-1087138	33930990	3980	0.393358
9	BIEC2-1088458	37963188	3980	0.393358
9	BIEC2-1146644	33607348	3979	0.39326
9	BIEC2-1086822	33576076	3977	0.393062
9	BIEC2-1086846	33584755	3977	0.393062
9	BIEC2-1086853	33587369	3977	0.393062
9	BIEC2-1086725	33496866	3973	0.392667
9	BIEC2-1086778	33554671	3973	0.392667
9	BIEC2-1086491	33272858	3972	0.392568
9	BIEC2-1086788	33555171	3971	0.392469
9	BIEC2-1086587	33420124	3969	0.392271
9	BIEC2-1086780	33554706	3969	0.392271
9	BIEC2-1086786	33555029	3969	0.392271
9	BIEC2-1086534	33370644	3968	0.392172
9	BIEC2-1086540	33380282	3968	0.392172
1	TBIEC2-21036	42708799	3967	0.392074
9	BIEC2-1086239	32972813	3965	0.391876
9	BIEC2-1086485	33249768	3965	0.391876
9	BIEC2-1085940	32698102	3961	0.391481
9	BIEC2-1086077	32800533	3961	0.391481
9	BIEC2-1145870	32840526	3961	0.391481
9	BIEC2-1086014	32762141	3960	0.391382
9	TBIEC2-1145480	32508299	3956	0.390986
9	BIEC2-1085742	32470401	3953	0.39069
4	TBIEC2-896201	20169349	3951	0.390492
4	BIEC2-852263	20181845	3948	0.390196
9	BIEC2-1085739	32470098	3943	0.389702
9	BIEC2-1085741	32470289	3943	0.389702
9	TBIEC2-1145193	32053345	3942	0.389603
9	TBIEC2-1145296	32257242	3941	0.389504
4	UKUL911	19960011	3940	0.389405
9	TBIEC2-1145175	32004634	3940	0.389405
9	BIEC2-1145319	32286940	3940	0.389405
9	BIEC2-1085592	32202934	3939	0.389306
9	BIEC2-1085383	31853289	3938	0.389207
9	TBIEC2-1145214	32111050	3938	0.389207
9	TBIEC2-1145210	32101664	3937	0.389109
9	BIEC2-1145045	31852866	3935	0.388911
9	BIEC2-1085363	31792540	3901	0.385551
18	BIEC2-412366	49758616	3894	0.384859
18	BIEC2-412369	49966967	3894	0.384859
18	BIEC2-412399	50189654	3886	0.384068
4	BIEC2-852610	20665226	3870	0.382487
4	BIEC2-852607	20664918	3867	0.38219
4	BIEC2-852274	20228735	3862	0.381696
4	BIEC2-896620	20745394	3862	0.381696
4	BIEC2-852714	20818822	3854	0.380905
4	BIEC2-852539	20573159	3845	0.380016
4	BIEC2-852529	20572040	3844	0.379917
4	BIEC2-852531	20572231	3844	0.379917
4	BIEC2-852327	20354644	3838	0.379324
4	BIEC2-852502	20523809	3838	0.379324
4	BIEC2-852504	20524516	3838	0.379324
4	BIEC2-852513	20549538	3838	0.379324
4	BIEC2-896391	20477831	3837	0.379225
18	BIEC2-412320	48760138	3828	0.378336
18	CUHSNP00043210	48822914	3827	0.378237
18	CUHSNP00043208	48823781	3827	0.378237
18	CUHSNP00043200	48835502	3823	0.377841
18	BIEC2-412293	48244296	3821	0.377644
18	BIEC2-433637	48690003	3821	0.377644
18	BIEC2-412361	49717548	3821	0.377644
18	BIEC2-412324	48934680	3820	0.377545
18	BIEC2-412329	48996855	3820	0.377545
18	BIEC2-412334	49109516	3820	0.377545
18	BIEC2-412335	49110177	3820	0.377545
18	BIEC2-412290	48160394	3819	0.377446
18	BIEC2-433630	48474970	3819	0.377446
18	BIEC2-412317	48574524	3819	0.377446
18	BIEC2-412289	48160000	3812	0.376754
18	BIEC2-412260	47965811	3811	0.376655
18	UKUL3171	47862998	3810	0.376557
18	BIEC2-412269	47996878	3810	0.376557
18	BIEC2-412279	48009567	3808	0.376359
4	BIEC2-852319	20345445	3803	0.375865
4	BIEC2-852290	20278939	3792	0.374778
18	BIEC2-412252	47806694	3791	0.374679
18	BIEC2-412234	47731599	3790	0.37458
18	BIEC2-412242	47788111	3790	0.37458
18	BIEC2-412232	47731185	3787	0.374283
18	BIEC2-412223	47619192	3786	0.374185
18	BIEC2-433539	47618913	3784	0.373987
18	BIEC2-433535	47514168	3782	0.373789
18	BIEC2-433524	47468794	3780	0.373592
18	BIEC2-412198	47232571	3774	0.372999
1	BIEC2-17039	37686529	3771	0.372702
1	BIEC2-17041	37686817	3771	0.372702
1	BIEC2-17042	37686973	3771	0.372702
1	BIEC2-17024	37586740	3768	0.372406
1	BIEC2-17982	37638562	3768	0.372406
18	BIEC2-412204	47369117	3766	0.372208
4	BIEC2-852228	19852411	3765	0.372109
1	BIEC2-17952	37554413	3763	0.371911
4	BIEC2-852190	19557508	3763	0.371911
4	BIEC2-852142	19190415	3761	0.371714
4	BIEC2-852143	19190566	3761	0.371714
4	BIEC2-852145	19254982	3761	0.371714
4	BIEC2-896110	19358984	3761	0.371714
4	BIEC2-852172	19429307	3761	0.371714
4	BIEC2-852173	19434394	3761	0.371714
4	BIEC2-852176	19434812	3761	0.371714
4	BIEC2-896745	20915297	3761	0.371714
4	BIEC2-853718	21711097	3761	0.371714
4	BIEC2-853051	21179185	3759	0.371516
4	BIEC2-853787	21789811	3759	0.371516
4	BIEC2-852756	20878312	3758	0.371417
4	BIEC2-897012	21139723	3758	0.371417
4	BIEC2-852991	21064878	3757	0.371318
4	BIEC2-897100	21245746	3757	0.371318
4	BIEC2-853141	21274523	3757	0.371318
4	BIEC2-896841	20988157	3756	0.37122
4	BIEC2-896967	21063739	3756	0.37122
1	BIEC2-16972	37423904	3751	0.370725
4	BIEC2-853716	21710716	3750	0.370627
4	BIEC2-853477	21548517	3749	0.370528
4	BIEC2-897586	21604953	3749	0.370528
4	BIEC2-897715	21680092	3749	0.370528
4	BIEC2-853669	21680389	3749	0.370528
4	BIEC2-897380	21434304	3748	0.370429
4	BIEC2-897406	21470283	3748	0.370429
4	BIEC2-853430	21515113	3748	0.370429
4	BIEC2-853438	21519360	3748	0.370429
4	BIEC2-853441	21522440	3748	0.370429
4	BIEC2-853347	21403144	3747	0.37033
4	BIEC2-853460	21526484	3747	0.37033
1	BIEC2-16971	37423593	3746	0.370231
4	BIEC2-853145	21275491	3745	0.370132
4	BIEC2-853191	21309092	3745	0.370132
4	BIEC2-853192	21309166	3745	0.370132
1	BIEC2-16955	37392429	3744	0.370034
18	BIEC2-412407	50255137	3738	0.369441
18	BIEC2-412447	50593384	3738	0.369441
18	BIEC2-433796	50893579	3737	0.369342
18	UKUL3185	50805201	3736	0.369243
18	BIEC2-412197	47232527	3732	0.368848
18	UKUL3186	50911805	3732	0.368848
18	UKUL3187	50911985	3729	0.368551
18	BIEC2-412483	51078308	3724	0.368057
18	BIEC2-412511	51178893	3724	0.368057
18	UKUL3188	50962682	3715	0.367167
18	UKUL3189	50962807	3715	0.367167
18	CUHSNP00150583	50962682	3714	0.367069
18	BIEC2-412184	47170597	3711	0.366772
18	BIEC2-433499	47166805	3698	0.365487
18	BIEC2-412513	51209337	3696	0.36529
18	BIEC2-433847	51465789	3695	0.365191
4	BIEC2-852129	19079166	3675	0.363214
3	BIEC2-774219	22937885	3665	0.362226
3	BIEC2-774220	22938785	3665	0.362226
3	BIEC2-813832	22888929	3664	0.362127
3	BIEC2-774225	22946910	3664	0.362127
3	BIEC2-774252	23125223	3664	0.362127
3	BIEC2-774254	23127317	3664	0.362127
3	BIEC2-774377	23847469	3664	0.362127
3	BIEC2-774255	23127511	3663	0.362028
1	BIEC2-16884	37286861	3662	0.361929
1	BIEC2-17848	37296436	3661	0.36183
3	BIEC2-774256	23162685	3661	0.36183
3	BIEC2-774390	23991075	3661	0.36183
3	BIEC2-774257	23162765	3660	0.361732
3	UKUL735	23279014	3660	0.361732
3	BIEC2-813890	23372866	3660	0.361732
3	BIEC2-813910	23422490	3660	0.361732
3	BIEC2-774387	23976728	3660	0.361732
3	BIEC2-774259	23163090	3659	0.361633
3	BIEC2-813972	23668221	3659	0.361633
3	BIEC2-774267	23227912	3658	0.361534
3	BIEC2-774271	23232965	3658	0.361534
3	BIEC2-774320	23464812	3657	0.361435
3	BIEC2-774328	23482550	3656	0.361336
3	BIEC2-774373	23837815	3654	0.361139
3	BIEC2-774332	23528393	3653	0.36104
3	BIEC2-774372	23837596	3653	0.36104
3	BIEC2-774357	23723805	3652	0.360941
3	BIEC2-774334	23549424	3651	0.360842
3	BIEC2-774337	23578584	3651	0.360842
3	BIEC2-774341	23611635	3651	0.360842
3	BIEC2-774346	23661007	3649	0.360644
3	BIEC2-774402	24046825	3644	0.36015
3	BIEC2-814179	25104207	3643	0.360051
3	BIEC2-774544	25016229	3641	0.359854
3	BIEC2-774557	25206689	3641	0.359854
1	BIEC2-16836	37154743	3640	0.359755
3	BIEC2-774539	25011806	3640	0.359755
1	BIEC2-17808	37279659	3635	0.359261
3	BIEC2-774198	22774232	3634	0.359162
3	BIEC2-774211	22847393	3633	0.359063
3	BIEC2-814054	24226294	3629	0.358668
3	BIEC2-814058	24268447	3629	0.358668
3	BIEC2-814060	24280006	3629	0.358668
3	BIEC2-814069	24347732	3629	0.358668
3	BIEC2-774505	24615534	3629	0.358668
3	BIEC2-774508	24648005	3629	0.358668
3	BIEC2-774409	24106547	3628	0.358569
3	BIEC2-814053	24226119	3628	0.358569
3	BIEC2-774441	24340130	3628	0.358569
3	BIEC2-774448	24391284	3628	0.358569
3	BIEC2-774455	24412216	3628	0.358569
3	BIEC2-814097	24491221	3628	0.358569
3	BIEC2-774502	24572291	3628	0.358569
3	BIEC2-774510	24674313	3628	0.358569
3	BIEC2-814146	24837714	3628	0.358569
3	BIEC2-814151	24877336	3628	0.358569
3	BIEC2-774477	24494806	3627	0.35847
3	BIEC2-774494	24552074	3627	0.35847
3	BIEC2-774497	24552429	3627	0.35847
3	BIEC2-774530	24954207	3627	0.35847
3	BIEC2-774533	24960626	3627	0.35847
3	BIEC2-774558	25277775	3625	0.358272
3	BIEC2-774181	22704683	3622	0.357976
3	BIEC2-774184	22708169	3621	0.357877
3	BIEC2-774563	25311662	3620	0.357778
3	BIEC2-774143	22415979	3617	0.357482
3	BIEC2-813793	22653990	3617	0.357482
3	BIEC2-774155	22416556	3616	0.357383
3	BIEC2-774161	22423395	3616	0.357383
3	BIEC2-774165	22452914	3610	0.35679
3	BIEC2-774136	22395530	3603	0.356098
18	BIEC2-412170	47026436	3592	0.355011
18	BIEC2-412164	46809908	3590	0.354813
3	BIEC2-813744	22353686	3575	0.353331
3	BIEC2-813791	22549512	3574	0.353232
3	BIEC2-774121	22298106	3573	0.353133
18	BIEC2-412534	51559438	3570	0.352837
18	BIEC2-412535	51619087	3570	0.352837
18	BIEC2-412531	51504465	3569	0.352738
18	BIEC2-412540	51649820	3564	0.352244
18	BIEC2-412552	51717630	3564	0.352244
18	BIEC2-412553	51717714	3564	0.352244
18	BIEC2-412564	51738258	3556	0.351453
3	BIEC2-774173	22462831	3555	0.351354
3	BIEC2-774174	22462915	3555	0.351354
18	BIEC2-412586	51944433	3555	0.351354
3	BIEC2-813705	22191348	3552	0.351058
3	BIEC2-774108	22229472	3550	0.35086
18	BIEC2-412587	51975710	3541	0.34997
18	BIEC2-412163	46725857	3522	0.348093
3	BIEC2-774057	21799559	3521	0.347994
18	BIEC2-412162	46721730	3521	0.347994
3	BIEC2-774058	21802859	3501	0.346017
3	BIEC2-774087	22024492	3499	0.345819
3	BIEC2-774088	22034672	3499	0.345819
1	BIEC2-16807	37074605	3495	0.345424
3	BIEC2-774035	21636056	3492	0.345127
3	BIEC2-774064	21831029	3492	0.345127
3	BIEC2-774069	21843933	3492	0.345127
3	UKUL731	21851373	3492	0.345127
3	BIEC2-813686	21934044	3492	0.345127
3	BIEC2-774032	21635436	3491	0.345029
3	BIEC2-774042	21683572	3491	0.345029
3	BIEC2-774065	21832821	3490	0.34493
3	BIEC2-773980	21067838	3477	0.343645
3	BIEC2-813627	21342951	3475	0.343447
3	BIEC2-813636	21597266	3474	0.343348
1	BIEC2-61436	139940700	3471	0.343052
3	BIEC2-774008	21188837	3470	0.342953
3	BIEC2-773993	21107732	3469	0.342854
3	BIEC2-813611	21177950	3468	0.342755
1	BIEC2-65074	139763853	3467	0.342657
3	BIEC2-773984	21100688	3466	0.342558
1	BIEC2-16707	36955353	3461	0.342064
1	UKUL80	36910301	3460	0.341965
1	BIEC2-16675	36899924	3459	0.341866
1	BIEC2-65091	139940717	3459	0.341866
1	BIEC2-16658	36870018	3456	0.341569
1	BIEC2-16631	36821065	3454	0.341372
1	BIEC2-16632	36821124	3454	0.341372
1	BIEC2-16636	36821928	3454	0.341372
1	BIEC2-61495	140042038	3454	0.341372
1	BIEC2-16605	36770757	3452	0.341174
1	BIEC2-16611	36784011	3452	0.341174
1	BIEC2-16592	36754913	3447	0.34068
1	BIEC2-19908	42764621	3446	0.340581
1	TBIEC2-21061	42782787	3446	0.340581
1	BIEC2-16564	36653271	3445	0.340482
1	BIEC2-19919	42793819	3445	0.340482
1	BIEC2-16589	36743706	3444	0.340383
1	BIEC2-21092	42857461	3443	0.340285
3	BIEC2-773965	21002899	3433	0.339296
1	BIEC2-62953	136138152	3431	0.339099
5	BIEC2-956349	53469209	3428	0.338802
1	TBIEC2-62996	136263570	3426	0.338604
5	BIEC2-909104	53538898	3423	0.338308
1	BIEC2-19943	42874250	3422	0.338209
1	TBIEC2-62997	136263798	3419	0.337913
1	BIEC2-20038	42961414	3418	0.337814
1	BIEC2-59571	136504755	3418	0.337814
1	BIEC2-59490	136284874	3415	0.337517
1	BIEC2-59575	136506161	3414	0.337418
1	BIEC2-59637	136563078	3414	0.337418
3	BIEC2-773966	21012834	3414	0.337418
5	BIEC2-908994	53136645	3414	0.337418
3	BIEC2-773978	21040985	3413	0.33732
1	BIEC2-17494	36626503	3412	0.337221
18	BIEC2-412153	46575405	3410	0.337023
5	BIEC2-908992	53133920	3408	0.336825
5	BIEC2-909043	53365624	3408	0.336825
3	BIEC2-774565	25312081	3407	0.336727
1	BIEC2-16514	36450681	3406	0.336628
1	TBIEC2-17469	36541532	3406	0.336628
5	BIEC2-909041	53346217	3405	0.336529
18	BIEC2-412152	46573324	3403	0.336331
5	BIEC2-909000	53192988	3401	0.336134
1	BIEC2-61394	139520041	3399	0.335936
3	BIEC2-814282	25638330	3396	0.335639
3	BIEC2-814243	25496451	3395	0.335541
3	BIEC2-774628	25592996	3395	0.335541
1	BIEC2-59334	135983312	3394	0.335442
3	BIEC2-774591	25388789	3393	0.335343
5	BIEC2-910227	56110634	3393	0.335343
18	BIEC2-412149	46548350	3393	0.335343
3	BIEC2-814240	25464664	3392	0.335244
5	UKUL1280	55933462	3392	0.335244
5	TBIEC2-957552	56030017	3392	0.335244
3	BIEC2-814207	25347197	3391	0.335145
3	BIEC2-774664	25741839	3391	0.335145
5	BIEC2-957301	55480928	3391	0.335145
5	BIEC2-909978	55503606	3391	0.335145
5	BIEC2-909990	55519047	3391	0.335145
1	BIEC2-61497	140045921	3390	0.335046
3	BIEC2-774666	25752264	3390	0.335046
5	BIEC2-956205	52527723	3390	0.335046
5	BIEC2-908921	52690883	3390	0.335046
5	TBIEC2-957338	55550704	3390	0.335046
5	BIEC2-910026	55628374	3390	0.335046
3	BIEC2-774568	25316960	3389	0.334948
5	BIEC2-908919	52690753	3389	0.334948
5	BIEC2-909846	55317182	3389	0.334948
1	BIEC2-59310	135938654	3388	0.334849
5	BIEC2-909824	55304751	3388	0.334849
5	BIEC2-909831	55307605	3388	0.334849
5	BIEC2-909852	55319162	3388	0.334849
10	BIEC2-110231	23557930	3388	0.334849
5	UKUL1273	52447911	3387	0.33475
5	BIEC2-910079	55728630	3387	0.33475
3	BIEC2-774674	25756164	3386	0.334651
5	BIEC2-910232	56110906	3386	0.334651
5	BIEC2-908803	51455957	3385	0.334552
5	BIEC2-908883	52112534	3385	0.334552
5	BIEC2-956183	52217603	3385	0.334552
5	BIEC2-908925	52692481	3385	0.334552
5	BIEC2-910126	55776139	3385	0.334552
5	BIEC2-910155	55836086	3385	0.334552
5	BIEC2-957629	56139444	3385	0.334552
5	BIEC2-908805	51499985	3384	0.334453
5	BIEC2-909794	55294311	3384	0.334453
5	BIEC2-908897	52294972	3383	0.334355
5	BIEC2-908934	52696540	3383	0.334355
5	BIEC2-908930	52694367	3382	0.334256
5	BIEC2-908932	52696088	3382	0.334256
5	BIEC2-908762	51065448	3381	0.334157
5	BIEC2-956046	51135668	3381	0.334157
5	BIEC2-908843	51884587	3381	0.334157
5	BIEC2-908847	51887779	3381	0.334157
5	BIEC2-908850	51911201	3381	0.334157
5	BIEC2-908871	52036782	3381	0.334157
5	BIEC2-956170	52092015	3381	0.334157
5	BIEC2-908951	52786942	3381	0.334157
5	BIEC2-908759	51011558	3380	0.334058
5	BIEC2-908760	51031692	3380	0.334058
5	BIEC2-908844	51884704	3380	0.334058
5	BIEC2-908935	52699832	3380	0.334058
5	BIEC2-956279	53084961	3380	0.334058
5	BIEC2-910299	56177960	3380	0.334058
5	BIEC2-908777	51304825	3379	0.333959
5	BIEC2-908807	51504049	3379	0.333959
5	CUHSNP00117869	51587255	3379	0.333959
5	BIEC2-908832	51856939	3379	0.333959
5	BIEC2-908853	51924404	3379	0.333959
5	BIEC2-908775	51299348	3378	0.33386
5	BIEC2-908945	52725393	3378	0.33386
5	BIEC2-908757	50940234	3376	0.333663
5	BIEC2-956054	51202587	3376	0.333663
5	CUHSNP00076698	51980163	3376	0.333663
5	UKUL1266	51983000	3376	0.333663
1	TBIEC2-62648	135781174	3375	0.333564
5	BIEC2-908858	51936884	3375	0.333564
5	BIEC2-908972	52961430	3375	0.333564
1	TBIEC2-62635	135761559	3374	0.333465
10	BIEC2-115578	23505375	3372	0.333267
5	BIEC2-908963	52899664	3369	0.332971
1	BIEC2-59657	136577947	3368	0.332872
1	BIEC2-60584	137871446	3368	0.332872
3	BIEC2-814338	25873676	3368	0.332872
3	BIEC2-774682	25784574	3367	0.332773
3	BIEC2-774698	25849262	3367	0.332773
1	BIEC2-59665	136587104	3366	0.332674
1	BIEC2-64210	137917471	3366	0.332674
1	BIEC2-63331	136648785	3365	0.332576
1	BIEC2-60581	137854433	3365	0.332576
3	BIEC2-774681	25784318	3365	0.332576
3	BIEC2-774716	25956865	3365	0.332576
1	BIEC2-63944	137521016	3363	0.332378
1	BIEC2-60393	137657362	3363	0.332378
1	BIEC2-60401	137672888	3363	0.332378
1	BIEC2-64216	138003882	3363	0.332378
1	BIEC2-64239	138117502	3363	0.332378
1	BIEC2-60561	137811809	3362	0.332279
1	BIEC2-60562	137811836	3362	0.332279
1	BIEC2-60558	137811326	3361	0.33218
1	BIEC2-59266	135860233	3358	0.331884
1	BIEC2-59653	136572028	3358	0.331884
1	BIEC2-59655	136575110	3358	0.331884
1	BIEC2-60542	137800402	3358	0.331884
1	BIEC2-60473	137759895	3355	0.331587
1	BIEC2-64053	137736998	3354	0.331488
1	BIEC2-60499	137780080	3354	0.331488
1	BIEC2-63971	137595261	3352	0.331291
1	BIEC2-60682	138326751	3352	0.331291
1	BIEC2-61273	139218449	3352	0.331291
1	BIEC2-64258	138258821	3351	0.331192
9	BIEC2-1088729	38691834	3351	0.331192
5	BIEC2-909005	53206673	3350	0.331093
5	BIEC2-909009	53218124	3350	0.331093
5	BIEC2-909018	53253842	3350	0.331093
9	BIEC2-1088725	38686569	3350	0.331093
1	BIEC2-60700	138375254	3349	0.330994
1	BIEC2-60719	138425099	3349	0.330994
9	BIEC2-1088806	38859251	3349	0.330994
9	BIEC2-1088808	38862009	3349	0.330994
9	TBIEC2-1148756	39004551	3349	0.330994
9	BIEC2-1088890	39069472	3349	0.330994
9	BIEC2-1088892	39071263	3348	0.330895
1	BIEC2-60341	137513168	3347	0.330797
9	BIEC2-1089082	39387839	3347	0.330797
1	BIEC2-60262	137441286	3346	0.330698
1	BIEC2-60426	137709676	3346	0.330698
9	BIEC2-1148952	39316632	3346	0.330698
1	BIEC2-59216	135802169	3345	0.330599
1	TBIEC2-63639	137047263	3345	0.330599
1	BIEC2-60243	137382191	3345	0.330599
1	BIEC2-60245	137388221	3345	0.330599
9	BIEC2-1148381	38060240	3345	0.330599
9	BIEC2-1088532	38132927	3345	0.330599
1	BIEC2-59975	136887927	3344	0.3305
1	BIEC2-60032	136982714	3344	0.3305
1	BIEC2-60044	137002273	3344	0.3305
1	BIEC2-60186	137298520	3344	0.3305
1	BIEC2-63801	137355205	3344	0.3305
1	BIEC2-64248	138140210	3344	0.3305
1	BIEC2-60646	138230294	3344	0.3305
1	BIEC2-60647	138234648	3344	0.3305
9	BIEC2-1148466	38305871	3344	0.3305
9	BIEC2-1088766	38740628	3344	0.3305
9	BIEC2-1088789	38806639	3344	0.3305
9	BIEC2-1088956	39190709	3344	0.3305
1	BIEC2-20045	42971942	3343	0.330401
9	TBIEC2-1148439	38254635	3343	0.330401
9	BIEC2-1148491	38398042	3343	0.330401
9	BIEC2-1148498	38487165	3343	0.330401
9	BIEC2-1148505	38539104	3343	0.330401
9	BIEC2-1089012	39284941	3343	0.330401
9	TBIEC2-1148356	38008034	3342	0.330302
9	BIEC2-1088745	38712989	3342	0.330302
9	BIEC2-1088762	38737053	3342	0.330302
9	BIEC2-1088763	38737331	3342	0.330302
9	BIEC2-1088983	39231451	3342	0.330302
18	BIEC2-412145	46478491	3342	0.330302
1	BIEC2-59910	136812666	3341	0.330204
1	TBIEC2-63719	137257360	3341	0.330204
1	BIEC2-61391	139507475	3341	0.330204
1	BIEC2-59246	135849407	3339	0.330006
1	TBIEC2-63640	137053473	3339	0.330006
1	TBIEC2-63720	137257450	3339	0.330006
1	BIEC2-63662	137111810	3338	0.329907
1	BIEC2-61381	139485710	3338	0.329907
9	BIEC2-1088639	38584762	3338	0.329907
9	BIEC2-1089085	39391790	3337	0.329808
1	BIEC2-16439	36020501	3336	0.329709
1	BIEC2-60115	137166035	3336	0.329709
3	BIEC2-814367	26117664	3335	0.329611
1	BIEC2-16417	35933913	3334	0.329512
1	BIEC2-65180	140068765	3334	0.329512
3	BIEC2-774762	26237596	3334	0.329512
9	BIEC2-1089132	39475163	3334	0.329512
1	BIEC2-65003	139421880	3333	0.329413
9	TBIEC2-1149064	39502642	3333	0.329413
1	BIEC2-16469	36130720	3332	0.329314
1	BIEC2-61304	139249271	3332	0.329314
5	BIEC2-910383	56392983	3332	0.329314
1	BIEC2-16328	35835357	3331	0.329215
1	BIEC2-16344	35865364	3331	0.329215
1	TBIEC2-17383	36086859	3331	0.329215
1	BIEC2-16470	36130748	3331	0.329215
9	BIEC2-1088697	38661156	3331	0.329215
9	TBIEC2-1149075	39555714	3331	0.329215
9	TBIEC2-1149083	39574241	3331	0.329215
1	BIEC2-16302	35813217	3330	0.329116
1	BIEC2-16512	36408594	3330	0.329116
9	BIEC2-1088691	38654743	3329	0.329018
9	BIEC2-1088692	38654952	3329	0.329018
1	BIEC2-64481	138586766	3328	0.328919
1	BIEC2-60747	138475896	3327	0.32882
9	BIEC2-1089209	39700591	3327	0.32882
1	BIEC2-16497	36358664	3326	0.328721
1	BIEC2-16499	36362146	3326	0.328721
1	BIEC2-59902	136798782	3326	0.328721
1	BIEC2-61220	139163028	3326	0.328721
1	BIEC2-61539	140119550	3326	0.328721
9	TBIEC2-1149084	39579585	3326	0.328721
1	BIEC2-16441	36023662	3325	0.328622
1	TBIEC2-63426	136755421	3325	0.328622
1	BIEC2-60779	138509725	3325	0.328622
1	BIEC2-60795	138541478	3325	0.328622
9	BIEC2-1089225	39707832	3325	0.328622
9	BIEC2-1089304	39785741	3325	0.328622
1	BIEC2-59782	136669589	3324	0.328523
1	BIEC2-61318	139266776	3324	0.328523
9	BIEC2-1089224	39707672	3324	0.328523
1	BIEC2-60794	138541404	3323	0.328425
18	BIEC2-412147	46535655	3323	0.328425
1	BIEC2-61324	139290017	3322	0.328326
1	BIEC2-61330	139309629	3322	0.328326
3	BIEC2-774768	26238089	3322	0.328326
5	BIEC2-909191	53644387	3322	0.328326
1	BIEC2-61326	139297134	3320	0.328128
1	BIEC2-60903	138633152	3318	0.32793
18	BIEC2-412146	46519018	3318	0.32793
1	BIEC2-16275	35768895	3314	0.327535
1	BIEC2-61183	139102232	3313	0.327436
1	BIEC2-61219	139162818	3312	0.327337
1	BIEC2-61115	138956377	3311	0.327239
1	BIEC2-61150	139025943	3309	0.327041
1	BIEC2-61175	139083018	3309	0.327041
5	BIEC2-909229	53728115	3309	0.327041
1	BIEC2-16198	35680861	3306	0.326744
3	BIEC2-774806	26339122	3305	0.326646
1	BIEC2-64539	138660971	3303	0.326448
3	BIEC2-814438	26303293	3303	0.326448
1	BIEC2-60959	138724426	3302	0.326349
1	BIEC2-61094	138929107	3302	0.326349
1	BIEC2-60956	138722881	3301	0.32625
1	BIEC2-60965	138738802	3301	0.32625
1	BIEC2-61074	138864779	3301	0.32625
1	BIEC2-61057	138826077	3300	0.326151
3	BIEC2-774794	26263793	3300	0.326151
3	BIEC2-814451	26411384	3293	0.32546
9	BIEC2-1089341	39829637	3293	0.32546
9	BIEC2-1144695	31266133	3291	0.325262
3	BIEC2-774779	26257901	3285	0.324669
3	BIEC2-774792	26261447	3285	0.324669
3	BIEC2-814462	26555216	3283	0.324471
1	BIEC2-16163	35593062	3282	0.324372
9	TBIEC2-1144697	31268935	3279	0.324076
1	BIEC2-16162	35593058	3278	0.323977
3	BIEC2-774830	26597121	3277	0.323878
3	BIEC2-774832	26600092	3275	0.323681
9	BIEC2-1085345	31682132	3271	0.323285
9	BIEC2-1085301	31622122	3269	0.323088
9	BIEC2-1085310	31625911	3269	0.323088
9	BIEC2-1085343	31681645	3269	0.323088
9	BIEC2-1085181	31548212	3268	0.322989
9	BIEC2-1085227	31574454	3268	0.322989
9	BIEC2-1085229	31574625	3268	0.322989
9	BIEC2-1085231	31574932	3268	0.322989
9	BIEC2-1085232	31574969	3268	0.322989
9	BIEC2-1085261	31601825	3268	0.322989
9	BIEC2-1085311	31626188	3267	0.32289
1	BIEC2-17070	35562914	3266	0.322791
3	BIEC2-774833	26600148	3266	0.322791
3	BIEC2-774836	26603420	3266	0.322791
3	BIEC2-774842	26676056	3266	0.322791
9	BIEC2-1085337	31667103	3266	0.322791
1	BIEC2-16045	35423540	3265	0.322692
9	BIEC2-1085171	31529474	3265	0.322692
1	BIEC2-16026	35386825	3264	0.322593
1	BIEC2-16899	35339832	3262	0.322396
9	BIEC2-1085155	31492861	3262	0.322396
9	BIEC2-1144735	31344905	3261	0.322297
1	BIEC2-15776	34910006	3258	0.322
1	BIEC2-15781	34915817	3258	0.322
1	BIEC2-61559	140140316	3257	0.321902
3	BIEC2-774849	26685903	3249	0.321111
1	BIEC2-15927	35201634	3245	0.320716
3	BIEC2-774856	26732690	3244	0.320617
1	UKUL74	35124182	3243	0.320518
1	BIEC2-16815	35187060	3243	0.320518
9	BIEC2-1085014	31155848	3243	0.320518
1	BIEC2-15839	35054846	3241	0.32032
1	BIEC2-15844	35063486	3241	0.32032
9	TBIEC2-1144610	31025700	3237	0.319925
9	TBIEC2-1144626	31076987	3237	0.319925
9	BIEC2-1084998	31093963	3237	0.319925
9	BIEC2-1084965	30948178	3236	0.319826
3	BIEC2-814505	26841094	3235	0.319727
5	BIEC2-908044	48428793	3235	0.319727
9	BIEC2-1084990	31050064	3235	0.319727
5	BIEC2-908028	48378987	3233	0.31953
5	BIEC2-956013	50571739	3233	0.31953
1	BIEC2-15808	34984141	3232	0.319431
1	BIEC2-16708	35000550	3232	0.319431
5	BIEC2-908688	50075387	3232	0.319431
5	BIEC2-908719	50413870	3232	0.319431
5	BIEC2-908722	50444342	3232	0.319431
5	BIEC2-908728	50500963	3232	0.319431
5	BIEC2-908026	48267461	3231	0.319332
5	BIEC2-955939	49791180	3231	0.319332
5	BIEC2-908691	50085089	3231	0.319332
5	BIEC2-908707	50375328	3231	0.319332
5	BIEC2-908708	50376311	3231	0.319332
5	BIEC2-908711	50393996	3231	0.319332
5	BIEC2-908698	50310551	3230	0.319233
5	BIEC2-908714	50398104	3230	0.319233
3	BIEC2-774879	26864283	3229	0.319134
5	BIEC2-908007	47907757	3229	0.319134
5	BIEC2-908009	47955881	3229	0.319134
5	BIEC2-908010	47980708	3229	0.319134
5	BIEC2-908013	48019321	3229	0.319134
5	BIEC2-908017	48100327	3229	0.319134
5	BIEC2-908022	48223003	3229	0.319134
5	BIEC2-908627	49292647	3229	0.319134
5	BIEC2-908628	49298811	3229	0.319134
5	BIEC2-908008	47943440	3228	0.319035
5	BIEC2-908011	47987750	3228	0.319035
5	BIEC2-908019	48101934	3228	0.319035
5	BIEC2-908020	48104516	3228	0.319035
5	BIEC2-908062	48763726	3228	0.319035
5	BIEC2-908065	48853319	3228	0.319035
5	BIEC2-955792	49165096	3228	0.319035
5	BIEC2-908529	49204670	3228	0.319035
5	BIEC2-908623	49255753	3228	0.319035
5	BIEC2-908743	50761956	3228	0.319035
5	BIEC2-908061	48716345	3227	0.318937
5	BIEC2-908636	49389482	3227	0.318937
5	BIEC2-955922	49590371	3227	0.318937
5	BIEC2-908650	49603095	3227	0.318937
5	BIEC2-955929	49689358	3227	0.318937
5	BIEC2-955930	49705322	3227	0.318937
5	BIEC2-908696	50209292	3227	0.318937
1	BIEC2-61794	140816110	3226	0.318838
1	CUHSNP00126210	140957109	3226	0.318838
5	BIEC2-908048	48510838	3226	0.318838
5	BIEC2-908676	49860412	3226	0.318838
5	BIEC2-908679	49903532	3226	0.318838
5	BIEC2-908682	49964648	3226	0.318838
5	BIEC2-908684	49974954	3226	0.318838
5	BIEC2-908686	50020228	3226	0.318838
5	BIEC2-908692	50085351	3226	0.318838
5	BIEC2-908052	48589887	3225	0.318739
5	BIEC2-908059	48638797	3225	0.318739
5	BIEC2-908060	48647904	3225	0.318739
5	BIEC2-908693	50129380	3225	0.318739
5	BIEC2-908694	50141498	3225	0.318739
5	BIEC2-908695	50180676	3225	0.318739
1	BIEC2-61798	140901561	3224	0.31864
1	BIEC2-61821	141309898	3224	0.31864
1	BIEC2-61822	141309914	3224	0.31864
1	BIEC2-61831	141381597	3224	0.31864
1	BIEC2-61570	140158486	3223	0.318541
1	BIEC2-65489	141012608	3223	0.318541
1	BIEC2-61832	141417396	3223	0.318541
9	BIEC2-1084933	30887540	3223	0.318541
1	BIEC2-61850	141514619	3222	0.318442
1	BIEC2-61853	141514807	3222	0.318442
1	CUHSNP00072379	141484166	3221	0.318344
1	BIEC2-61858	141535307	3221	0.318344
1	BIEC2-61860	141535546	3221	0.318344
1	BIEC2-61861	141535614	3221	0.318344
1	BIEC2-61867	141539463	3220	0.318245
1	BIEC2-61884	141603037	3220	0.318245
1	BIEC2-65635	141734623	3220	0.318245
1	BIEC2-15775	34909602	3217	0.317948
1	BIEC2-61819	141309392	3217	0.317948
5	BIEC2-907911	47558116	3216	0.317849
1	BIEC2-61597	140205587	3215	0.317751
1	BIEC2-61599	140206055	3214	0.317652
5	BIEC2-907907	47548750	3211	0.317355
1	BIEC2-61969	141795001	3209	0.317158
5	BIEC2-907797	46837073	3209	0.317158
5	BIEC2-907798	46840469	3209	0.317158
1	BIEC2-61660	140331792	3208	0.317059
1	BIEC2-61666	140350138	3208	0.317059
1	BIEC2-61972	141804174	3208	0.317059
1	BIEC2-61626	140219691	3207	0.31696
1	BIEC2-61646	140264017	3207	0.31696
1	BIEC2-61657	140324784	3207	0.31696
1	BIEC2-62144	142108038	3207	0.31696
5	BIEC2-907905	47545483	3207	0.31696
6	BIEC2-945440	24962534	3207	0.31696
1	BIEC2-61671	140361000	3206	0.316861
1	TBIEC2-65412	140583747	3205	0.316762
1	BIEC2-61793	140806529	3205	0.316762
1	BIEC2-61950	141754654	3205	0.316762
1	BIEC2-61679	140376309	3204	0.316663
1	TBIEC2-65415	140589442	3204	0.316663
1	BIEC2-61779	140729944	3204	0.316663
