# Supplementary material for: Genomic inbreeding trends, influential sire lines and selection in the global Thoroughbred horse population
Source: Sci Rep. 2020 Jan 16;10:466. doi: 10.1038/s41598-019-57389-5 (PMC6965197; doi:10.1038/s41598-019-57389-5)
Supplement: Supplementary file 6 — S5 Table. [file 41598_2019_57389_MOESM6_ESM.xlsx]

## Sheet: Sheet1
Ingenuity Canonical Pathways	-log(p-value)	Ratio	Molecules
Airway Inflammation in Asthma	4.44	0.75	IL5,IL13,IL4
Wnt/β-catenin Signaling	3.49	0.0738	SRC,CSNK1G2,PPP2CA,PPM1J,WNT2B,TLE3,DKK1,TCF3,TCF7,WNT11,ACVR2A
D-myo-inositol (1,4,5,6)-Tetrakisphosphate Biosynthesis	2.83	0.0709	PTPRC,G6PC2,MINPP1,PPP1R16B,DOT1L,ILKAP,PTPN22,NUDT15,PTEN
D-myo-inositol (3,4,5,6)-tetrakisphosphate Biosynthesis	2.83	0.0709	PTPRC,G6PC2,MINPP1,PPP1R16B,DOT1L,ILKAP,PTPN22,NUDT15,PTEN
Hematopoiesis from Multipotent Stem Cells	2.75	0.25	KITLG,IL5,IL4
Ceramide Degradation	2.59	0.5	ACER3,ASAH2
3-phosphoinositide Degradation	2.54	0.0643	PTPRC,G6PC2,MINPP1,PPP1R16B,DOT1L,ILKAP,PTPN22,NUDT15,PTEN
D-myo-inositol-5-phosphate Metabolism	2.5	0.0634	PTPRC,G6PC2,MINPP1,PPP1R16B,DOT1L,ILKAP,PTPN22,NUDT15,PTEN
Ovarian Cancer Signaling	2.44	0.0621	SRC,RB1,ARRB1,WNT2B,TCF3,TCF7,RAP1A,WNT11,PTEN
Gαs Signaling	2.38	0.0729	SRC,ADD3,HTR7,GNB5,RAPGEF4,RAP1A,ATF2
Role of CHK Proteins in Cell Cycle Checkpoint Control	2.33	0.0962	PPP2CA,PPM1J,HUS1,TLK1,RAD50
3-phosphoinositide Biosynthesis	2.24	0.0543	PTPRC,G6PC2,SRC,MINPP1,PPP1R16B,DOT1L,ILKAP,PTPN22,NUDT15,PTEN
Sphingosine and Sphingosine-1-phosphate Metabolism	2.2	0.333	ACER3,ASAH2
Factors Promoting Cardiogenesis in Vertebrates	2.14	0.0741	DKK1,TCF3,TCF7,WNT11,ACVR2A,ATF2
Integrin Signaling	1.98	0.0498	SRC,WIPF1,ACTA2,ITGA11,RHOC,ITGA6,ILKAP,BCAR1,RAP1A,PTEN
Role of Wnt/GSK-3β Signaling in the Pathogenesis of Influenza	1.98	0.0794	CSNK1G2,WNT2B,TCF3,TCF7,WNT11
Superpathway of Inositol Phosphate Compounds	1.83	0.0472	PTPRC,G6PC2,SRC,MINPP1,PPP1R16B,DOT1L,ILKAP,PTPN22,NUDT15,PTEN
Agrin Interactions at Neuromuscular Junction	1.82	0.0725	SRC,CHRNA1,ACTA2,ITGA6,RAP1A
Epithelial Adherens Junction Signaling	1.74	0.0551	SRC,ACTA2,TCF3,TCF7,RAP1A,ACVR2A,PTEN
ERK/MAPK Signaling	1.72	0.0476	SRC,PPP2CA,PPM1J,DUSP6,RAPGEF4,MKNK2,BCAR1,RAP1A,ATF2
Role of BRCA1 in DNA Damage Response	1.7	0.0676	FANCM,RB1,ARID2,RBL1,RAD50
Glioblastoma Multiforme Signaling	1.66	0.0494	SRC,RB1,RHOC,WNT2B,TCF3,RAP1A,WNT11,PTEN
HIPPO signaling	1.63	0.0649	FAT4,PPP2CA,PPM1J,SKP1,CRB1
Hereditary Breast Cancer Signaling	1.51	0.0493	FANCM,RB1,POLR2E,ARID2,RAP1A,RAD50,PTEN
Serotonin Receptor Signaling	1.5	0.0909	DDC,HTR7,HTR2A
Salvage Pathways of Pyrimidine Ribonucleotides	1.49	0.0595	CDADC1,UPP1,MAPK6,ADPGK,ACVR2A
Paxillin Signaling	1.49	0.0531	SRC,ACTA2,ITGA11,ITGA6,BCAR1,RAP1A
Cell Cycle Regulation by BTG Family Proteins	1.46	0.0882	RB1,PPP2CA,PPM1J
Interferon Signaling	1.43	0.0857	IFIT1,PIAS1,IRF1
ATM Signaling	1.4	0.0562	PPP2CA,PPM1J,TLK1,RAD50,ATF2
Gap Junction Signaling	1.39	0.0437	SRC,SP3,PRKG1,ACTA2,CSNK1G2,GAD1,RAP1A,HTR2A
Choline Degradation I	1.38	0.5	ALDH7A1
Glycine Degradation (Creatine Biosynthesis)	1.38	0.5	GAMT
Formaldehyde Oxidation II (Glutathione-dependent)	1.38	0.5	ESD
Tyrosine Biosynthesis IV	1.38	0.5	PCBD2
Glutamate Dependent Acid Resistance	1.38	0.5	GAD1
D-myo-inositol (1,3,4)-trisphosphate Biosynthesis	1.36	0.125	MINPP1,PTEN
Basal Cell Carcinoma Signaling	1.36	0.0635	WNT2B,TCF3,TCF7,WNT11
Aryl Hydrocarbon Receptor Signaling	1.35	0.0492	TGM2,SRC,RB1,RBL1,FAS,ALDH7A1
CDK5 Signaling	1.3	0.0526	PPP2CA,PPM1J,MAPK6,ITGA6,RAP1A
Caveolar-mediated Endocytosis Signaling	1.28	0.0597	SRC,ACTA2,ITGA11,ITGA6
Hematopoiesis from Pluripotent Stem Cells	1.26	0.0732	KITLG,IL5,IL4
Sertoli Cell-Sertoli Cell Junction Signaling	1.25	0.0432	SRC,PRKG1,ACTA2,BCAR1,RAP1A,PTEN,ATF2
Role of Cytokines in Mediating Communication between Immune Cells	1.21	0.0698	IL5,IL13,IL4
Autoimmune Thyroid Disease Signaling	1.21	0.0698	IL5,FAS,IL4
Phenylalanine Degradation I (Aerobic)	1.21	0.333	PCBD2
Hypoxia Signaling in the Cardiovascular System	1.2	0.0563	UBE2B,UBE2N,ATF2,PTEN
FAK Signaling	1.19	0.049	SRC,ACTA2,BCAR1,RAP1A,PTEN
AMPK Signaling	1.19	0.0396	SRC,CHRNA1,PPP2CA,STK11,PPM1J,ARID2,ILKAP,ATF2
Tryptophan Degradation X (Mammalian, via Tryptamine)	1.18	0.1	DDC,ALDH7A1
Superpathway of D-myo-inositol (1,4,5)-trisphosphate Metabolism	1.15	0.0952	MINPP1,PTEN
Colorectal Cancer Metastasis Signaling	1.13	0.0369	SRC,ARRB1,RHOC,WNT2B,GNB5,TCF3,TCF7,RAP1A,WNT11
ILK Signaling	1.12	0.0402	ACTA2,RHOC,PPP2CA,PPM1J,ILKAP,ATF2,PTEN
Cyclins and Cell Cycle Regulation	1.11	0.0526	RB1,PPP2CA,PPM1J,SKP1
Thyroid Cancer Signaling	1.09	0.0625	TCF7,TCF3,RAP1A
Serotonin and Melatonin Biosynthesis	1.09	0.25	DDC
Catecholamine Biosynthesis	1.09	0.25	DDC
Lysine Degradation II	1.09	0.25	ALDH7A1
Lysine Degradation V	1.09	0.25	ALDH7A1
Rapoport-Luebering Glycolytic Shunt	1.09		MINPP1
Sirtuin Signaling Pathway	1.09	0.0361	GABARAPL2,NDUFS7,STK11,DUSP6,DOT1L,NDUFS6,MAPK6,VDAC1,PDK1
Cholecystokinin/Gastrin-mediated Signaling	1.08	0.0455	SRC,RHOC,BCAR1,RAP1A,ATF2
Antiproliferative Role of Somatostatin Receptor 2	1.05	0.05	SRC,GAD1,GNB5,RAP1A
Cancer Drug Resistance By Drug Efflux	1.03	0.0588	PDK1,RAP1A,PTEN
Neurotrophin/TRK Signaling	1.01	0.0482	SPRY1,SORCS1,RAP1A,ATF2
Glutamate Degradation III (via 4-aminobutyrate)	0.996	0.2	GAD1
Antiproliferative Role of TOB in T Cell Signaling	0.983	0.0769	RB1,SKP1
Estrogen-mediated S-phase Entry	0.983	0.0769	RB1,RBL1
PCP pathway	0.979	0.0556	WNT2B,WNT11,ATF2
Role of Tissue Factor in Cancer	0.947	0.0413	SRC,ARRB1,ITGA6,RAP1A,PTEN
Allograft Rejection Signaling	0.943	0.0536	IL5,FAS,IL4
Leukocyte Extravasation Signaling	0.932	0.0361	SRC,WIPF1,ACTA2,ITGA6,RAPGEF4,BCAR1,RAP1A
Mitotic Roles of Polo-Like Kinase	0.907	0.0517	KIF23,PPP2CA,PPM1J
Pyridoxal 5'-phosphate Salvage Pathway	0.907	0.0517	MAPK6,ADPGK,ACVR2A
Fcγ Receptor-mediated Phagocytosis in Macrophages and Monocytes	0.9	0.044	MYO5A,SRC,ACTA2,PTEN
Germ Cell-Sertoli Cell Junction Signaling	0.883	0.0368	SRC,ACTA2,RHOC,ITGA6,BCAR1,RAP1A
Regulation of Cellular Mechanics by Calpain Protease	0.876	0.05	SRC,RB1,RAP1A
HMGB1 Signaling	0.863	0.0364	IL5,RHOC,HAT1,IL13,RAP1A,IL4
p70S6K Signaling	0.863	0.0388	SRC,PPP2CA,PPM1J,RAP1A,IL4
Circadian Rhythm Signaling	0.857	0.0645	PER2,ATF2
Sphingomyelin Metabolism	0.857	0.143	SGMS1
PI3K Signaling in B Lymphocytes	0.851	0.0385	PTPRC,RAP1A,ATF2,PTEN,IL4
Ephrin Receptor Signaling	0.848	0.0359	SRC,WIPF1,GNB5,BCAR1,RAP1A,ATF2
Melanoma Signaling	0.845	0.0484	RB1,RAP1A,PTEN
Estrogen Receptor Signaling	0.842	0.0382	G6PC2,SRC,POLR2E,MED4,RAP1A
Sumoylation Pathway	0.839	0.0417	SP3,RHOC,PIAS1,FAS
Acute Myeloid Leukemia Signaling	0.827	0.0412	KITLG,TCF7,TCF3,RAP1A
NER Pathway	0.827	0.0412	POLD3,POLR2E,UBE2N,COPS8
T Cell Exhaustion Signaling Pathway	0.821	0.0353	PPP2CA,PPM1J,PDK1,TCF7,RAP1A,ACVR2A
Melanocyte Development and Pigmentation Signaling	0.804	0.0404	KITLG,SRC,RAP1A,ATF2
Prostate Cancer Signaling	0.793	0.04	RB1,RAP1A,PTEN,ATF2
Actin Nucleation by ARP-WASP Complex	0.788	0.0455	WIPF1,RHOC,RAP1A
Cell Cycle: G1/S Checkpoint Regulation	0.788	0.0455	RB1,RBL1,SKP1
Role of Osteoblasts, Osteoclasts and Chondrocytes in Rheumatoid Arthritis	0.777	0.0327	SRC,WNT2B,DKK1,TCF3,TCF7,WNT11,IL4
Dopamine Receptor Signaling	0.775	0.0448	PPP2CA,PPM1J,DDC
Opioid Signaling Pathway	0.762	0.0324	SRC,ARRB1,SCN7A,MAPK6,PDK1,RAP1A,ATF2
GDP-glucose Biosynthesis	0.757	0.111	PGM2L1
p53 Signaling	0.752	0.0385	RB1,PIAS1,FAS,PTEN
Th1 and Th2 Activation Pathway	0.75	0.0335	IL5,IKZF1,IL13,IRF1,ACVR2A,IL4
Protein Kinase A Signaling	0.742	0.0295	PTPRC,ADD3,DUSP6,GNB5,TCF3,TCF7,RAP1A,PTPN22,ATF2,PTEN
Dopamine-DARPP32 Feedback in cAMP Signaling	0.742	0.0352	PRKG1,CSNK1G2,PPP2CA,PPM1J,ATF2
T Helper Cell Differentiation	0.735	0.0429	IL5,IL13,IL4
ERK5 Signaling	0.735	0.0429	SRC,RAP1A,ATF2
Production of Nitric Oxide and Reactive Oxygen Species in Macrophages	0.728	0.033	RHOC,PPP2CA,PPM1J,RAP1A,IRF1,IL4
Mechanisms of Viral Exit from Host Cells	0.719	0.0526	ACTA2,LMNB1
Glucose and Glucose-1-phosphate Degradation	0.717	0.1	PGM2L1
Glycogen Degradation II	0.717	0.1	PGM2L1
Th2 Pathway	0.717	0.0345	IL5,IKZF1,IL13,ACVR2A,IL4
Type I Diabetes Mellitus Signaling	0.712	0.037	GAD1,PIAS1,FAS,IRF1
Virus Entry via Endocytic Pathways	0.701	0.0367	SRC,ACTA2,ITGA6,RAP1A
Telomerase Signaling	0.684	0.036	RB1,PPP2CA,PPM1J,RAP1A
Regulation of Actin-based Motility by Rho	0.676	0.04	WIPF1,ACTA2,RHOC
Role of PKR in Interferon Induction and Antiviral Response	0.67	0.0488	IRF1,ATF2
Extrinsic Prothrombin Activation Pathway	0.646	0.0833	F13B
Glycogen Degradation III	0.646	0.0833	PGM2L1
Estrogen-Dependent Breast Cancer Signaling	0.644	0.0385	SRC,RAP1A,ATF2
CXCR4 Signaling	0.631	0.0321	SRC,RHOC,GNB5,BCAR1,RAP1A
Glioma Signaling	0.622	0.0339	RB1,RBL1,RAP1A,PTEN
PTEN Signaling	0.622	0.0339	BCAR1,RAP1A,MAGI3,PTEN
Cardiac Hypertrophy Signaling (Enhanced)	0.622	0.0268	PRKG1,IL5,WNT2B,MKNK2,PDK1,IL13,RAP1A,WNT11,ACVR2A,ATF2,PTEN,IL4
Molecular Mechanisms of Cancer	0.618	0.0275	SRC,RB1,HAT1,RHOC,WNT2B,TCF3,RBL1,RAP1A,WNT11,FAS
iNOS Signaling	0.611	0.0444	LBP,IRF1
Synaptic Long Term Depression	0.609	0.0314	PRKG1,PPP2CA,PPM1J,GAD1,RAP1A
Androgen Signaling	0.606	0.0333	SRC,HSPA4,POLR2E,GNB5
PI3K/AKT Signaling	0.599	0.0331	PPP2CA,PPM1J,RAP1A,PTEN
Tec Kinase Signaling	0.597	0.0311	SRC,ACTA2,RHOC,GNB5,FAS
FAT10 Cancer Signaling Pathway	0.597	0.0435	ACKR3,ACVR2A
Crosstalk between Dendritic Cells and Natural Killer Cells	0.593	0.0361	ACTA2,FAS,IL4
Fc Epsilon RI Signaling	0.59	0.0328	IL5,IL13,RAP1A,IL4
Endocannabinoid Developing Neuron Pathway	0.59	0.0328	SRC,MAPK6,RAP1A,ATF2
DNA Double-Strand Break Repair by Homologous Recombination	0.588	0.0714	RAD50
DNA Double-Strand Break Repair by Non-Homologous End Joining	0.588	0.0714	RAD50
cAMP-mediated signaling	0.582	0.0294	SRC,DUSP6,HTR7,RAPGEF4,RAP1A,ATF2
Adipogenesis pathway	0.567	0.032	RB1,HAT1,TCF7,PER2
Hepatic Fibrosis / Hepatic Stellate Cell Activation	0.564	0.0301	ACTA2,COL6A3,LBP,FAS,IL4
Death Receptor Signaling	0.564	0.0349	PARP6,ACTA2,FAS
Cardiomyocyte Differentiation via BMP Receptors	0.562	0.0667	ATF2
Telomere Extension by Telomerase	0.562	0.0667	RAD50
Histamine Degradation	0.562	0.0667	ALDH7A1
Human Embryonic Stem Cell Pluripotency	0.559	0.0317	WNT2B,TCF3,TCF7,WNT11
Retinoic acid Mediated Apoptosis Signaling	0.558	0.0408	PARP6,IRF1
UVC-Induced MAPK Signaling	0.558	0.0408	SRC,RAP1A
Neuregulin Signaling	0.556	0.0345	SRC,RAP1A,PTEN
Hepatic Cholestasis	0.55	0.0298	IL5,ABCB11,LBP,IL13,IL4
RAN Signaling	0.539	0.0625	KPNA3
Granzyme B Signaling	0.539	0.0625	LMNB1
Fatty Acid α-oxidation	0.539	0.0625	ALDH7A1
Oxidative Ethanol Degradation III	0.539	0.0625	ALDH7A1
CTLA4 Signaling in Cytotoxic T Lymphocytes	0.538	0.0337	PPP2CA,PPM1J,PTPN22
Prolactin Signaling	0.538	0.0337	TCF7,RAP1A,IRF1
Role of Macrophages, Fibroblasts and Endothelial Cells in Rheumatoid Arthritis	0.532	0.0268	SRC,WNT2B,DKK1,TCF3,TCF7,RAP1A,WNT11,ATF2
Regulation of the Epithelial-Mesenchymal Transition Pathway	0.514	0.0287	WNT2B,TCF3,TCF7,RAP1A,WNT11
Oxidative Phosphorylation	0.513	0.0326	NDUFS7,NDUFS6,ATP5MC3
G-Protein Coupled Receptor Signaling	0.509	0.0269	SRC,DUSP6,HTR7,RAPGEF4,RAP1A,ATF2,HTR2A
LPS-stimulated MAPK Signaling	0.504	0.0323	LBP,RAP1A,ATF2
PEDF Signaling	0.504	0.0323	TCF7,RAP1A,FAS
Differential Regulation of Cytokine Production in Macrophages and T Helper Cells by IL-17A and IL-17F	0.496	0.0556	IL13
DNA damage-induced 14-3-3σ Signaling	0.496	0.0556	HUS1
Ceramide Signaling	0.481	0.0312	PPP2CA,PPM1J,RAP1A
Phospholipase C Signaling	0.479	0.0269	TGM2,SRC,RHOC,GNB5,RAP1A,ATF2
Putrescine Degradation III	0.478	0.0526	ALDH7A1
Ethanol Degradation IV	0.46	0.05	ALDH7A1
Inflammasome pathway	0.46	0.05	NEK7
Tight Junction Signaling	0.453	0.0282	ACTA2,PPP2CA,PPM1J,PTEN
TCA Cycle II (Eukaryotic)	0.442	0.0476	SUCLA2
Glycolysis I	0.442	0.0476	PKM
G Beta Gamma Signaling	0.438	0.0294	SRC,GNB5,RAP1A
B Cell Receptor Signaling	0.438	0.0266	PTPRC,TCF3,RAP1A,ATF2,PTEN
Remodeling of Epithelial Adherens Junctions	0.432	0.0328	SRC,ACTA2
eNOS Signaling	0.431	0.0274	HSPA4,LPAR6,CHRNA1,PRKG1
Huntington's Disease Signaling	0.42	0.0254	TGM2,HSPA4,DYNC1I2,POLR2E,GNB5,ATF2
Mitochondrial Dysfunction	0.419	0.027	NDUFS7,NDUFS6,VDAC1,ATP5MC3
RhoGDI Signaling	0.419	0.027	SRC,ACTA2,RHOC,GNB5
Endocannabinoid Cancer Inhibition Pathway	0.419	0.027	SRC,TCF3,TCF7,ATF2
Differential Regulation of Cytokine Production in Intestinal Epithelial Cells by IL-17A and IL-17F	0.411	0.0435	IL13
VEGF Signaling	0.411	0.0283	SRC,ACTA2,RAP1A
Tumoricidal Function of Hepatic Natural Killer Cells	0.397	0.0417	FAS
Mouse Embryonic Stem Cell Pluripotency	0.393	0.0275	TCF7,TCF3,RAP1A
p38 MAPK Signaling	0.393	0.0275	MKNK2,FAS,ATF2
Apelin Liver Signaling Pathway	0.384	0.04	FAS
Chronic Myeloid Leukemia Signaling	0.381	0.027	RB1,RBL1,RAP1A
Gαi Signaling	0.375	0.0268	SRC,GNB5,RAP1A
mTOR Signaling	0.374	0.0248	RHOC,PPP2CA,PPM1J,STK11,RAP1A
Ethanol Degradation II	0.371	0.0385	ALDH7A1
Sphingosine-1-phosphate Signaling	0.369	0.0265	ACER3,RHOC,ASAH2
GABA Receptor Signaling	0.368	0.029	SLC32A1,GAD1
Dopamine Degradation	0.359	0.037	ALDH7A1
Endometrial Cancer Signaling	0.353	0.0282	RAP1A,PTEN
Calcium Signaling	0.35	0.0247	CHRNA1,ACTA2,RAP1A,ATF2
G Protein Signaling Mediated by Tubby	0.347	0.0357	GNB5
ErbB2-ErbB3 Signaling	0.346	0.0278	RAP1A,PTEN
Role of NANOG in Mammalian Embryonic Stem Cell Pluripotency	0.342	0.0254	WNT2B,RAP1A,WNT11
Coagulation System	0.335	0.0345	F13B
Cytotoxic T Lymphocyte-mediated Apoptosis of Target Cells	0.335	0.0345	FAS
Retinol Biosynthesis	0.335	0.0345	ESD
Chemokine Signaling	0.333	0.027	SRC,RAP1A
Cardiac β-adrenergic Signaling	0.332	0.025	PPP2CA,PPM1J,GNB5
Myc Mediated Apoptosis Signaling	0.326	0.0267	RAP1A,FAS
DNA Methylation and Transcriptional Repression Signaling	0.325	0.0333	MBD3
B Cell Development	0.325	0.0333	PTPRC
Noradrenaline and Adrenaline Degradation	0.325	0.0333	ALDH7A1
Role of JAK1 and JAK3 in γc Cytokine Signaling	0.32	0.0263	RAP1A,IL4
nNOS Signaling in Skeletal Muscle Cells	0.315	0.0323	CHRNA1
Glucocorticoid Receptor Signaling	0.314	0.0225	HSPA4,IL5,POLR2E,ARID2,IL13,RAP1A,IL4
Corticotropin Releasing Hormone Signaling	0.312	0.0242	GAD1,RAP1A,ATF2
Role of MAPK Signaling in the Pathogenesis of Influenza	0.308	0.0256	RAP1A,ATF2
BMP signaling pathway	0.308	0.0256	RAP1A,ATF2
14-3-3-mediated Signaling	0.307	0.024	SRC,STK11,RAP1A
4-1BB Signaling in T Lymphocytes	0.305	0.0312	ATF2
Intrinsic Prothrombin Activation Pathway	0.305	0.0312	F13B
CCR5 Signaling in Macrophages	0.302	0.0253	GNB5,FAS
Cdc42 Signaling	0.302	0.0238	SRC,WIPF1,ATF2
Glioma Invasiveness Signaling	0.296	0.025	RHOC,RAP1A
Gα12/13 Signaling	0.293	0.0234	SRC,LPAR6,RAP1A
P2Y Purigenic Receptor Signaling Pathway	0.293	0.0234	GNB5,RAP1A,ATF2
Bladder Cancer Signaling	0.291	0.0247	RB1,RAP1A
Nucleotide Excision Repair Pathway	0.287	0.0294	POLR2E
α-Adrenergic Signaling	0.279	0.0241	GNB5,RAP1A
IL-15 Signaling	0.279	0.0241	RAP1A,IL4
Small Cell Lung Cancer Signaling	0.274	0.0238	RB1,PTEN
Non-Small Cell Lung Cancer Signaling	0.274	0.0238	RB1,RAP1A
Neuroinflammation Signaling Pathway	0.274	0.0217	GAD1,MAPK6,ACVR2A,FAS,ATF2,IL4
Triacylglycerol Biosynthesis	0.271	0.0278	DGAT2
Phototransduction Pathway	0.271	0.0278	GNB5
Role of NFAT in Regulation of the Immune Response	0.269	0.022	CSNK1G2,GNB5,RAP1A,ATF2
Altered T Cell and B Cell Signaling in Rheumatoid Arthritis	0.269	0.0235	FAS,IL4
Macropinocytosis Signaling	0.269	0.0235	SRC,RAP1A
Erythropoietin Signaling	0.264	0.0233	SRC,RAP1A
Adrenomedullin signaling pathway	0.26	0.0216	PRKG1,GAD1,MAPK6,RAP1A
Reelin Signaling in Neurons	0.259	0.023	SRC,ITGA6
FLT3 Signaling in Hematopoietic Progenitor Cells	0.259	0.023	RAP1A,ATF2
Communication between Innate and Adaptive Immune Cells	0.259	0.023	IL5,IL4
Osteoarthritis Pathway	0.256	0.0215	DKK1,TCF3,TCF7,ATF2
Role of Oct4 in Mammalian Embryonic Stem Cell Pluripotency	0.255	0.0263	RB1
tRNA Charging	0.255	0.0263	KARS
Pyrimidine Ribonucleotides Interconversion	0.255	0.0263	NUDT15
Transcriptional Regulatory Network in Embryonic Stem Cells	0.248	0.0256	ONECUT1
SPINK1 Pancreatic Cancer Pathway	0.248	0.0256	CPB2
IL-17 Signaling	0.245	0.0222	RAP1A,ATF2
JAK/Stat Signaling	0.245	0.0222	PIAS1,RAP1A
TGF-β Signaling	0.245	0.0222	RAP1A,ACVR2A
Insulin Receptor Signaling	0.244	0.0214	RAP1A,GRB10,PTEN
Pyrimidine Ribonucleotides De Novo Biosynthesis	0.241	0.025	NUDT15
BAG2 Signaling Pathway	0.241	0.025	HSPA4
Relaxin Signaling	0.24	0.0213	GAD1,GNB5,RAP1A
Role of IL-17F in Allergic Inflammatory Airway Diseases	0.234	0.0244	ATF2
Role of p14/p19ARF in Tumor Suppression	0.234	0.0244	RB1
NF-κB Activation by Viruses	0.231	0.0215	ITGA6,RAP1A
IL-4 Signaling	0.231	0.0215	RAP1A,IL4
PDGF Signaling	0.231	0.0215	SRC,RAP1A
Oncostatin M Signaling	0.228	0.0238	RAP1A
Graft-versus-Host Disease Signaling	0.221	0.0233	FAS
Primary Immunodeficiency Signaling	0.215	0.0227	PTPRC
PFKFB4 Signaling Pathway	0.209	0.0222	ATF2
Serotonin Degradation	0.203	0.0217	ALDH7A1
Cell Cycle: G2/M DNA Damage Checkpoint Regulation	0.198	0.0213	SKP1
Natural Killer Cell Signaling	0	0.00833	RAP1A
IL-10 Signaling	0	0.0149	LBP
Synaptic Long Term Potentiation	0	0.0171	RAP1A,ATF2
Axonal Guidance Signaling	0	0.0167	WIPF1,WNT2B,ADAMTS18,GNB5,BCAR1,RAP1A,WNT11
Actin Cytoskeleton Signaling	0	0.0205	ACTA2,LBP,BCAR1,RAP1A
NRF2-mediated Oxidative Stress Response	0	0.0108	ACTA2,RAP1A
PPARα/RXRα Activation	0	0.0122	RAP1A,ACVR2A
LPS/IL-1 Mediated Inhibition of RXR Function	0	0.0169	ABCB11,LBP,ALDH7A1
Acute Phase Response Signaling	0	0.019	LBP,TCF3,RAP1A
LXR/RXR Activation	0	0.0099	LBP
FXR/RXR Activation	0	0.0198	G6PC2,ABCB11
PXR/RXR Activation	0	0.0185	ABCB11
TR/RXR Activation	0	0.0111	COL6A3
RAR Activation	0	0.0174	SRC,ARID2,PTEN
Activation of IRF by Cytosolic Pattern Recognition Receptors	0	0.0185	ATF2
Clathrin-mediated Endocytosis Signaling	0	0.0172	SRC,ARRB1,ACTA2
IL-8 Signaling	0	0.0203	SRC,RHOC,GNB5,RAP1A
IL-12 Signaling and Production in Macrophages	0	0.0159	IRF1,IL4
Role of Pattern Recognition Receptors in Recognition of Bacteria and Viruses	0	0.0195	IL5,IL13,IL4
FcγRIIB Signaling in B Lymphocytes	0	0.0132	RAP1A
IL-3 Signaling	0	0.0114	RAP1A
fMLP Signaling in Neutrophils	0	0.016	GNB5,RAP1A
Thrombopoietin Signaling	0	0.0143	RAP1A
Induction of Apoptosis by HIV1	0	0.0164	FAS
IL-15 Production	0	0.0183	SRC,IRF1
CCR3 Signaling in Eosinophils	0	0.016	GNB5,RAP1A
CD28 Signaling in T Helper Cells	0	0.00781	PTPRC
Dendritic Cell Maturation	0	0.00571	ATF2
HIF1α Signaling	0	0.0171	MAPK6,RAP1A
Angiopoietin Signaling	0	0.0127	RAP1A
Cellular Effects of Sildenafil (Viagra)	0	0.0206	PRKG1,ACTA2
Neuropathic Pain Signaling In Dorsal Horn Neurons	0	0.00952	SRC
Endothelin-1 Signaling	0	0.0168	SRC,MAPK6,RAP1A
CNTF Signaling	0	0.0152	RAP1A
Renin-Angiotensin Signaling	0	0.0167	RAP1A,ATF2
Semaphorin Signaling in Neurons	0	0.0204	RHOC
Thrombin Signaling	0	0.0209	SRC,RHOC,GNB5,RAP1A
Cardiac Hypertrophy Signaling	0	0.0179	RHOC,GNB5,RAP1A,ATF2
iCOS-iCOSL Signaling in T Helper Cells	0	0.0169	PTPRC,PTEN
HGF Signaling	0	0.0169	RAP1A,ATF2
GNRH Signaling	0	0.0197	SRC,RAP1A,ATF2
Aldosterone Signaling in Epithelial Cells	0	0.0132	HSPA4,SLC12A2
Growth Hormone Signaling	0	0.0128	ONECUT1
CREB Signaling in Neurons	0	0.0208	POLR2E,GNB5,RAP1A,ATF2
Renal Cell Carcinoma Signaling	0	0.0118	RAP1A
Type II Diabetes Mellitus Signaling	0	0.00741	PKM
Pancreatic Adenocarcinoma Signaling	0	0.00833	RB1
Systemic Lupus Erythematosus Signaling	0	0.0159	PTPRC,PRPF39,RAP1A
EIF2 Signaling	0	0.014	PTBP1,ACTA2,RAP1A
PAK Signaling	0	0.0103	RAP1A
Rac Signaling	0	0.00862	RAP1A
RhoA Signaling	0	0.0202	LPAR6,ACTA2
HER-2 Signaling in Breast Cancer	0	0.011	RAP1A
Regulation of eIF4 and p70S6K Signaling	0	0.0195	PPP2CA,PPM1J,RAP1A
Role of NFAT in Cardiac Hypertrophy	0	0.015	SRC,GNB5,RAP1A
IL-1 Signaling	0	0.012	GNB5
Breast Cancer Regulation by Stathmin1	0	0.0211	PPP2CA,PPM1J,GNB5,RAP1A
RANK Signaling in Osteoclasts	0	0.0099	SRC
Regulation of IL-2 Expression in Activated and Anergic T Lymphocytes	0	0.0114	RAP1A
PKCθ Signaling in T Lymphocytes	0	0.00654	RAP1A
Role of PI3K/AKT Signaling in the Pathogenesis of Influenza	0	0.0149	KPNA3
MSP-RON Signaling Pathway	0	0.0152	ACTA2
Cell Cycle Control of Chromosomal Replication	0	0.0192	ORC4
Assembly of RNA Polymerase II Complex	0	0.0204	POLR2E
IL-17A Signaling in Airway Cells	0	0.0132	PTEN
Role of IL-17A in Arthritis	0	0.0149	ATF2
NGF Signaling	0	0.0163	RAP1A,ATF2
Signaling by Rho Family GTPases	0	0.0184	WIPF1,ACTA2,RHOC,GNB5
VEGF Family Ligand-Receptor Interactions	0	0.0109	RAP1A
Ephrin A Signaling	0	0.0179	BCAR1
Ephrin B Signaling	0	0.0149	GNB5
ErbB Signaling	0	0.0102	RAP1A
ErbB4 Signaling	0	0.0135	RAP1A
GDNF Family Ligand-Receptor Interactions	0	0.0128	RAP1A
Netrin Signaling	0	0.0185	PRKG1
Heparan Sulfate Biosynthesis	0	0.0179	GLCE
Heparan Sulfate Biosynthesis (Late Stages)	0	0.02	GLCE
Gαq Signaling	0	0.0192	RHOC,GNB5,HTR2A
Agranulocyte Adhesion and Diapedesis	0	0.0131	ACTA2,ITGA6
Granulocyte Adhesion and Diapedesis	0	0.00654	ITGA6
Sperm Motility	0	0.0154	SRC,PRKG1,SLC12A2
UVA-Induced MAPK Signaling	0	0.0192	PARP6,RAP1A
STAT3 Pathway	0	0.015	SRC,RAP1A
Unfolded protein response	0	0.0179	HSPA4
Wnt/Ca+ pathway	0	0.0179	ATF2
Toll-like Receptor Signaling	0	0.0137	LBP
EGF Signaling	0	0.0149	SRC
SAPK/JNK Signaling	0	0.0185	RAP1A,ATF2
Nitric Oxide Signaling in the Cardiovascular System	0	0.0098	PRKG1
Protein Ubiquitination Pathway	0	0.016	HSPA4,UBE2B,UBE2N,SKP1
IL-2 Signaling	0	0.0141	RAP1A
FGF Signaling	0	0.013	ATF2
Xenobiotic Metabolism Signaling	0	0.0204	PPP2CA,PPM1J,RAP1A,ESD,ALDH7A1
PPAR Signaling	0	0.0104	RAP1A
IGF-1 Signaling	0	0.0182	RAP1A,GRB10
Glutamate Receptor Signaling	0	0.0196	SLC38A1
Apoptosis Signaling	0	0.0211	RAP1A,FAS
NF-κB Signaling	0	0.011	UBE2N,RAP1A
T Cell Receptor Signaling	0	0.0172	PTPRC,RAP1A
IL-6 Signaling	0	0.0155	LBP,RAP1A
GPCR-Mediated Nutrient Sensing in Enteroendocrine Cells	0	0.0112	RAPGEF4
Gustation Pathway	0	0.00901	LPAR6
Phagosome Formation	0	0.0082	RHOC
Phagosome Maturation	0	0.00763	DYNC1I2
Th1 Pathway	0	0.0154	IRF1,IL4
GP6 Signaling Pathway	0	0.00862	COL6A3
Iron homeostasis signaling pathway	0	0.0164	CYBRD1,SKP1
SPINK1 General Cancer Pathway	0	0.0156	RAP1A
Endocannabinoid Neuronal Synapse Pathway	0	0.00952	MAPK6
Apelin Adipocyte Signaling Pathway	0	0.0143	MAPK6
Apelin Cardiomyocyte Signaling Pathway	0	0.0102	MAPK6
Apelin Endothelial Signaling Pathway	0	0.00826	RAP1A
Synaptogenesis Signaling Pathway	0	0.011	SRC,RAP1A,ATF2
GM-CSF Signaling	0	0.0125	RAP1A
Eicosanoid Signaling	0	0.0161	CYSLTR2
