# Supplementary material for: Genomic inbreeding trends, influential sire lines and selection in the global Thoroughbred horse population
Source: Sci Rep. 2020 Jan 16;10:466. doi: 10.1038/s41598-019-57389-5 (PMC6965197; doi:10.1038/s41598-019-57389-5)
Supplement: Supplementary file 7 — S6 Table. [file 41598_2019_57389_MOESM7_ESM.xlsx]

## Sheet: Sheet1
Ingenuity Canonical Pathways	-log(p-value)	Ratio	Molecules
Ovarian Cancer Signaling	2.44	0.0621	SRC,RB1,ARRB1,WNT2B,TCF3,TCF7,RAP1A,WNT11,PTEN	Cancer
Glioblastoma Multiforme Signaling	1.66	0.0494	SRC,RB1,RHOC,WNT2B,TCF3,RAP1A,WNT11,PTEN	Cancer
Hereditary Breast Cancer Signaling	1.51	0.0493	FANCM,RB1,POLR2E,ARID2,RAP1A,RAD50,PTEN	Cancer
Basal Cell Carcinoma Signaling	1.36	0.0635	WNT2B,TCF3,TCF7,WNT11	Cancer
Colorectal Cancer Metastasis Signaling	1.13	0.0369	SRC,ARRB1,RHOC,WNT2B,GNB5,TCF3,TCF7,RAP1A,WNT11	Cancer
Thyroid Cancer Signaling	1.09	0.0625	TCF7,TCF3,RAP1A	Cancer
Cancer Drug Resistance By Drug Efflux	1.03	0.0588	PDK1,RAP1A,PTEN	Cancer
Cell Cycle Regulation by BTG Family Proteins	1.46	0.0882	RB1,PPP2CA,PPM1J	Cell Cycle Regulation
Aryl Hydrocarbon Receptor Signaling	1.35	0.0492	TGM2,SRC,RB1,RBL1,FAS,ALDH7A1	Cell Cycle Regulation
Cyclins and Cell Cycle Regulation	1.11	0.0526	RB1,PPP2CA,PPM1J,SKP1	Cell Cycle Regulation
Antiproliferative Role of Somatostatin Receptor 2	1.05	0.05	SRC,GAD1,GNB5,RAP1A	Cell Cycle Regulation
Integrin Signaling	1.98	0.0498	SRC,WIPF1,ACTA2,ITGA11,RHOC,ITGA6,ILKAP,BCAR1,RAP1A,PTEN	Cellular Growth, Proliferation and Development
Epithelial Adherens Junction Signaling	1.74	0.0551	SRC,ACTA2,TCF3,TCF7,RAP1A,ACVR2A,PTEN	Cellular Growth, Proliferation and Development
Gap Junction Signaling	1.39	0.0437	SRC,SP3,PRKG1,ACTA2,CSNK1G2,GAD1,RAP1A,HTR2A	Cellular Growth, Proliferation and Development
Sertoli Cell-Sertoli Cell Junction Signaling	1.25	0.0432	SRC,PRKG1,ACTA2,BCAR1,RAP1A,PTEN,ATF2	Cellular Growth, Proliferation and Development
FAK Signaling	1.19	0.049	SRC,ACTA2,BCAR1,RAP1A,PTEN	Cellular Growth, Proliferation and Development
AMPK Signaling	1.19	0.0396	SRC,CHRNA1,PPP2CA,STK11,PPM1J,ARID2,ILKAP,ATF2	Cellular Growth, Proliferation and Development
ILK Signaling	1.12	0.0402	ACTA2,RHOC,PPP2CA,PPM1J,ILKAP,ATF2,PTEN	Cellular Growth, Proliferation and Development
Airway Inflammation in Asthma	4.44	0.75	IL5,IL13,IL4	Cellular Immune Response	Cytokine Signaling
Interferon Signaling	1.43	0.0857	IFIT1,PIAS1,IRF1	Cellular Immune Response	Cytokine Signaling
Role of Cytokines in Mediating Communication between Immune Cells	1.21	0.0698	IL5,IL13,IL4	Cellular Immune Response	Cytokine Signaling
Autoimmune Thyroid Disease Signaling	1.21	0.0698	IL5,FAS,IL4	Cellular Immune Response	Humoral Immune Response
Role of CHK Proteins in Cell Cycle Checkpoint Control	2.33	0.0962	PPP2CA,PPM1J,HUS1,TLK1,RAD50	Cellular Stress and Injury
ATM Signaling	1.4	0.0562	PPP2CA,PPM1J,TLK1,RAD50,ATF2	Cellular Stress and Injury
Hypoxia Signaling in the Cardiovascular System	1.2	0.0563	UBE2B,UBE2N,ATF2,PTEN	Cellular Stress and Injury	Cardiovascular Signaling
Role of BRCA1 in DNA Damage Response	1.7	0.0676	FANCM,RB1,ARID2,RBL1,RAD50	Cellular Stress and Injury	Cancer
Serotonin and Melatonin Biosynthesis	1.09	0.25	DDC	Hormones Biosynthesis
Gαs Signaling	2.38	0.0729	SRC,ADD3,HTR7,GNB5,RAPGEF4,RAP1A,ATF2	Intracellular and Second Messenger Signaling
Sirtuin Signaling Pathway	1.09	0.0361	GABARAPL2,NDUFS7,STK11,DUSP6,DOT1L,NDUFS6,MAPK6,VDAC1,PDK1	Intracellular and Second Messenger Signaling
ERK/MAPK Signaling	1.72	0.0476	SRC,PPP2CA,PPM1J,DUSP6,RAPGEF4,MKNK2,BCAR1,RAP1A,ATF2	Intracellular and Second Messenger Signaling
Choline Degradation I	1.38	0.5	ALDH7A1	Metabolic Pathways	Amines and Polyamines Degradation
Tyrosine Biosynthesis IV	1.38	0.5	PCBD2	Metabolic Pathways	Amino Acids Biosynthesis
Glycine Degradation (Creatine Biosynthesis)	1.38	0.5	GAMT	Metabolic Pathways	Amino Acids Degradation
Phenylalanine Degradation I (Aerobic)	1.21	0.333	PCBD2	Metabolic Pathways	Amino Acids Degradation
Tryptophan Degradation X (Mammalian, via Tryptamine)	1.18	0.1	DDC,ALDH7A1	Metabolic Pathways	Amino Acids Degradation
Catecholamine Biosynthesis	1.09	0.25	DDC	Metabolic Pathways	Amino Acids Degradation
Lysine Degradation II	1.09	0.25	ALDH7A1	Metabolic Pathways	Amino Acids Degradation
Lysine Degradation V	1.09	0.25	ALDH7A1	Metabolic Pathways	Amino Acids Degradation
Glutamate Dependent Acid Resistance	1.38	0.5	GAD1	Metabolic Pathways	Detoxification
Ceramide Degradation	2.59	0.5	ACER3,ASAH2	Metabolic Pathways	Fatty Acid and Lipids Degradation
3-phosphoinositide Degradation	2.54	0.0643	PTPRC,G6PC2,MINPP1,PPP1R16B,DOT1L,ILKAP,PTPN22,NUDT15,PTEN	Metabolic Pathways	Fatty Acid and Lipids Degradation
D-myo-inositol-5-phosphate Metabolism	2.5	0.0634	PTPRC,G6PC2,MINPP1,PPP1R16B,DOT1L,ILKAP,PTPN22,NUDT15,PTEN	Metabolic Pathways	Fatty Acid and Lipids Degradation
Sphingosine and Sphingosine-1-phosphate Metabolism	2.2	0.333	ACER3,ASAH2	Metabolic Pathways	Fatty Acid and Lipids Degradation
3-phosphoinositide Biosynthesis	2.24	0.0543	PTPRC,G6PC2,SRC,MINPP1,PPP1R16B,DOT1L,ILKAP,PTPN22,NUDT15,PTEN	Metabolic Pathways	Fatty Acids and Lipids Biosynthesis
Superpathway of Inositol Phosphate Compounds	1.83	0.0472	PTPRC,G6PC2,SRC,MINPP1,PPP1R16B,DOT1L,ILKAP,PTPN22,NUDT15,PTEN	Metabolic Pathways	Fatty Acids and Lipids Biosynthesis
Formaldehyde Oxidation II (Glutathione-dependent)	1.38	0.5	ESD	Metabolic Pathways	Formaldehyde Oxidation
Rapoport-Luebering Glycolytic Shunt	1.09	0.25	MINPP1	Metabolic Pathways	Metabolic Regulators Biosynthesis
Salvage Pathways of Pyrimidine Ribonucleotides	1.49	0.0595	CDADC1,UPP1,MAPK6,ADPGK,ACVR2A	Metabolic Pathways	Nucleosides and Nucleotides Biosynthesis
D-myo-inositol (1,4,5,6)-Tetrakisphosphate Biosynthesis	2.83	0.0709	PTPRC,G6PC2,MINPP1,PPP1R16B,DOT1L,ILKAP,PTPN22,NUDT15,PTEN	Metabolic Pathways	Secondary metabolites biosynthesis
D-myo-inositol (3,4,5,6)-tetrakisphosphate Biosynthesis	2.83	0.0709	PTPRC,G6PC2,MINPP1,PPP1R16B,DOT1L,ILKAP,PTPN22,NUDT15,PTEN	Metabolic Pathways	Secondary Metabolites Biosynthesis
D-myo-inositol (1,3,4)-trisphosphate Biosynthesis	1.36	0.125		Metabolic Pathways	Secondary Metabolites Biosynthesis
Superpathway of D-myo-inositol (1,4,5)-trisphosphate Metabolism	1.15	0.0952	MINPP1,PTEN	Metabolic Pathways	Sugar Derivatives Biosynthesis
Agrin Interactions at Neuromuscular Junction	1.82	0.0725	SRC,CHRNA1,ACTA2,ITGA6,RAP1A	Neurotransmitters and Other Nervous System Signaling
Serotonin Receptor Signaling	1.5	0.0909	DDC,HTR7,HTR2A	Neurotransmitters and Other Nervous System Signaling
CDK5 Signaling	1.3	0.0526	PPP2CA,PPM1J,MAPK6,ITGA6,RAP1A	Neurotransmitters and Other Nervous System Signaling
Cholecystokinin/Gastrin-mediated Signaling	1.08	0.0455	SRC,RHOC,BCAR1,RAP1A,ATF2	Neurotransmitters and Other Nervous System Signaling
Neurotrophin/TRK Signaling	1.01	0.0482	SPRY1,SORCS1,RAP1A,ATF2	Neurotransmitters and Other Nervous System Signaling
Wnt/β-catenin Signaling	3.49	0.0738	SRC,CSNK1G2,PPP2CA,PPM1J,WNT2B,TLE3,DKK1,TCF3,TCF7,WNT11,ACVR2A	Organismal Growth and Development
Hematopoiesis from Multipotent Stem Cells	2.75	0.25	KITLG,IL5,IL4	Organismal Growth and Development
Factors Promoting Cardiogenesis in Vertebrates	2.14	0.0741	DKK1,TCF3,TCF7,WNT11,ACVR2A,ATF2	Organismal Growth and Development
HIPPO signaling	1.63	0.0649	FAT4,PPP2CA,PPM1J,SKP1,CRB1	Organismal Growth and Development
Paxillin Signaling	1.49	0.0531	SRC,ACTA2,ITGA11,ITGA6,BCAR1,RAP1A	Organismal Growth and Development
Caveolar-mediated Endocytosis Signaling	1.28	0.0597	SRC,ACTA2,ITGA11,ITGA6	Organismal Growth and Development
Hematopoiesis from Pluripotent Stem Cells	1.26	0.0732	KITLG,IL5,IL4	Organismal Growth and Development
Role of Wnt/GSK-3β Signaling in the Pathogenesis of Influenza	1.98	0.0794	CSNK1G2,WNT2B,TCF3,TCF7,WNT11	Pathogen-Influenced Signaling
