# Supplementary material for: Genomic inbreeding trends, influential sire lines and selection in the global Thoroughbred horse population
Source: Sci Rep. 2020 Jan 16;10:466. doi: 10.1038/s41598-019-57389-5 (PMC6965197; doi:10.1038/s41598-019-57389-5)
Supplement: Supplementary file 8 — S7 Table. [file 41598_2019_57389_MOESM8_ESM.xlsx]

## Sheet: Sheet1
	AusNZ	EU_ME	Japan	SAfr	USA
1971	0	0	0	0	1
1973	0	0	0	0	1
1974	0	0	0	0	1
1975	0	0	0	0	1
1976	0	0	0	0	1
1977	0	0	0	0	0
1979	0	1	0	0	0
1980	1	6	0	0	4
1981	0	3	0	0	3
1982	1	6	0	0	2
1983	0	7	0	0	6
1984	0	7	0	0	6
1985	0	2	0	0	2
1986	1	2	0	0	7
1987	2	9	0	0	4
1988	1	6	0	0	7
1989	1	5	0	1	12
1990	3	7	0	1	6
1991	2	15	0	3	7
1992	3	17	0	4	9
1993	10	22	1	3	23
1994	10	23	3	9	10
1995	11	7	13	6	6
1996	8	25	23	8	20
1997	12	57	29	10	24
1998	24	24	38	14	21
1999	17	37	31	24	31
2000	27	43	33	16	28
2001	42	54	0	24	35
2002	53	98	0	26	41
2003	44	93	1	33	55
2004	66	107	0	37	72
2005	60	106	0	37	91
2006	62	132	0	37	115
2007	67	197	0	44	95
2008	110	278	0	39	108
2009	135	300	0	36	136
2010	135	323	2	38	177
2011	116	410	0	63	178
2012	668	377	4	94	148
2013	768	348	1	139	93
2014	94	279	3	161	84
2015	126	285	4	153	187
2016	48	300	6	42	108
2017	5	81	0	0	26
Total	2733	4099	192	1102	1992	10118
	AusNZ	EU_ME	Japan	SAfr	USA
female	1481	2352	81	676	1452
male	1252	1747	111	426	540
Total	2733	4099	192	1102	1992	10118
