# Supplementary material for: Genomic inbreeding trends, influential sire lines and selection in the global Thoroughbred horse population
Source: Sci Rep. 2020 Jan 16;10:466. doi: 10.1038/s41598-019-57389-5 (PMC6965197; doi:10.1038/s41598-019-57389-5)
Supplement: Supplementary file 9 — S8 Table. [file 41598_2019_57389_MOESM9_ESM.xlsx]

## Sheet: Sheet1
id	sex	equinomeID	Sire	n Offspring
20190115_PVL001_042	1	PVL001_042	Halling	20
20190115_PVL001_070	1	PVL001_070	National Emblem	20
20190115_PVL001_089	1	PVL001_089	Scat Daddy	20
20190115_PVL001_105	1	PVL001_105	Storm Cat	20
20190115_PVL001_114	1	PVL001_114	Tiznow	20
20190115_PVL001_117	1	PVL001_117	Twice Over	20
20190115_PVL001_124	1	PVL001_124	What a Winter	21
20190115_PVL001_035	1	PVL001_035	First Defence	21
20190115_PVL001_005	1	PVL001_005	Azamour	21
20190115_PVL001_024	1	PVL001_024	Dr Fong	21
20190115_PVL001_044	1	PVL001_044	Henrythenavigator	21
20190115_PVL001_052	1	PVL001_052	Kingmambo	21
20190115_PVL001_111	1	PVL001_111	Tavistock	21
20190115_PVL001_080	1	PVL001_080	Pins	57
20190115_PVL001_092	1	PVL001_092	Selkirk	20
20190115_PVL001_003	1	PVL001_003	Arch	22
20190115_PVL001_049	1	PVL001_049	Into Mischief	22
20190115_PVL001_103	1	PVL001_103	Starcraft	22
20190115_PVL001_126	1	PVL001_126	Written Tycoon	22
20190115_PVL001_115	1	PVL001_115	Traditionally	23
20190115_PVL001_098	1	PVL001_098	Smart Missile	22
20190115_PVL001_019	1	PVL001_019	Darci Brahma	23
20190115_PVL001_041	1	PVL001_041	Green Desert	23
20190115_PVL001_060	1	PVL001_060	Makfi	23
20190115_PVL001_064	1	PVL001_064	Medicean	23
20190115_PVL001_029	1	PVL001_029	Elusive City	20
20190115_PVL001_021	1	PVL001_021	Denman	24
20190115_PVL001_023	1	PVL001_023	Dream Ahead	24
20190115_PVL001_109	1	PVL001_109	Tamayuz	24
20190115_PVL001_027	1	PVL001_027	Dutch Art	25
20190115_PVL001_097	1	PVL001_097	Singspiel	25
20190115_PVL001_108	1	PVL001_108	Tale of the Cat	25
20190115_PVL001_051	1	PVL001_051	Jet Master	26
20190115_PVL001_088	1	PVL001_088	Sayif	26
20190115_PVL001_118	1	PVL001_118	Unbridled's Song	26
20190115_PVL001_122	1	PVL001_122	War Front	26
20190115_PVL001_007	1	PVL001_007	Bel Esprit	22
20190115_PVL001_037	1	PVL001_037	Fort Wood	27
20190115_PVL001_065	1	PVL001_065	Monsun	27
20190115_PVL001_069	1	PVL001_069	Mr. Greeley	27
20190115_PVL001_020	1	PVL001_020	Dark Angel	28
20190115_PVL001_071	1	PVL001_071	Nayef	28
20190115_PVL001_006	1	PVL001_006	Bachelor Duke	30
20190115_PVL001_061	1	PVL001_061	Malibu Moon	29
20190115_PVL001_068	1	PVL001_068	Motivator	29
20190115_PVL001_011	1	PVL001_011	Chevalier	30
20190115_PVL001_013	1	PVL001_013	Commands	30
20190115_PVL001_036	1	PVL001_036	Flying Spur	30
20190115_PVL001_038	1	PVL001_038	Frankel	30
20190115_PVL001_077	1	PVL001_077	Oratorio	30
20190115_PVL001_082	1	PVL001_082	Raven's Pass	30
20190115_PVL001_102	1	PVL001_102	Speightstown	30
20190115_PVL001_113	1	PVL001_113	Testa Rossa	26
20190115_PVL001_121	1	PVL001_121	Wanted	28
20190115_PVL001_046	1	PVL001_046	Holy Roman Emperor	31
20190115_PVL001_053	1	PVL001_053	King's Best	32
20190115_PVL001_055	1	PVL001_055	Kodiac	32
20190115_PVL001_084	1	PVL001_084	Red Ransom	32
20190115_PVL001_012	1	PVL001_012	Choisir	34
20190115_PVL001_014	1	PVL001_014	Congrats	34
20190115_PVL001_031	1	PVL001_031	Empire Maker	34
20190115_PVL001_073	1	PVL001_073	Nicconi	38
20190115_PVL001_099	1	PVL001_099	Smart Strike	35
20190115_PVL001_079	1	PVL001_079	Philanthropist	35
20190115_PVL001_106	1	PVL001_106	Stratum	37
20190115_PVL001_004	1	PVL001_004	Authorized	36
20190115_PVL001_066	1	PVL001_066	Montjeu	36
20190115_PVL001_123	1	PVL001_123	Western Winter	36
20190115_PVL001_075	1	PVL001_075	Not A Single Doubt	30
20190115_PVL001_058	1	PVL001_058	Lonhro	37
20190115_PVL001_043	1	PVL001_043	Hard Spun	37
20190115_PVL001_125	1	PVL001_125	Whipper	36
20190115_PVL001_101	1	PVL001_101	So You Think	38
20190115_PVL001_104	1	PVL001_104	Star Witness	35
20190115_PVL001_008	1	PVL001_008	Bernardini	75
20190115_PVL001_017	1	PVL001_017	Danehill Dancer	40
20190115_PVL001_062	1	PVL001_062	Mastercraftsman	40
20190115_PVL001_086	1	PVL001_086	Sadler's Wells	49
20190115_PVL001_002	1	PVL001_002	A.P. Indy	41
20190115_PVL001_054	1	PVL001_054	Kitten's Joy	41
20190115_PVL001_094	1	PVL001_094	Seventh Rock	41
20190115_PVL001_047	1	PVL001_047	Iffraaj	42
20190115_PVL001_057	1	PVL001_057	Lil's Boy	42
20190115_PVL001_093	1	PVL001_093	Sepoy	42
20190115_PVL001_119	1	PVL001_119	Var	44
20190115_PVL001_016	1	PVL001_016	Danehill	45
20190115_PVL001_028	1	PVL001_028	Dynasty	46
20190115_PVL001_110	1	PVL001_110	Tapit	46
20190115_PVL001_022	1	PVL001_022	Distorted Humor	48
20190115_PVL001_078	1	PVL001_078	O'Reilly	63
20190115_PVL001_127	1	PVL001_127	Zabeel	38
20190115_PVL001_040	1	PVL001_040	Giant's Causeway	51
20190115_PVL001_059	1	PVL001_059	Lope de Vega	40
20190115_PVL001_063	1	PVL001_063	Medaglia d'Oro	65
20190115_PVL001_100	1	PVL001_100	Snitzel	54
20190115_PVL001_032	1	PVL001_032	Encosta de Lago	56
20190115_PVL001_096	1	PVL001_096	Silvano	56
20190115_PVL001_087	1	PVL001_087	Savabeel	61
20190115_PVL001_120	1	PVL001_120	Vocalised	83
20190115_PVL001_116	1	PVL001_116	Trippi	102
20190115_PVL001_001	1	PVL001_001	Acclamation	34
20190115_PVL001_056	1	PVL001_056	Lawman	52
20190115_PVL001_030	1	PVL001_030	Elusive Quality	49
20190115_PVL001_085	1	PVL001_085	Rock of Gibraltar	64
20190115_PVL001_026	1	PVL001_026	Duke of Marmalade	61
20190115_PVL001_076	1	PVL001_076	Oasis Dream	70
20190115_PVL001_010	1	PVL001_010	Captain Al	71
20190115_PVL001_018	1	PVL001_018	Dansili	73
20190115_PVL001_015	1	PVL001_015	Dalakhani	57
20190115_PVL001_048	1	PVL001_048	Intense Focus	74
20190115_PVL001_009	1	PVL001_009	Cape Cross	80
20190115_PVL001_045	1	PVL001_045	High Chaparral	81
20190115_PVL001_090	1	PVL001_090	Sea the Stars	52
20190115_PVL001_067	1	PVL001_067	More Than Ready	99
20190115_PVL001_081	1	PVL001_081	Pivotal	85
20190115_PVL001_083	1	PVL001_083	Redoute's Choice	82
20190115_PVL001_074	1	PVL001_074	Northern Meteor	60
20190115_PVL001_091	1	PVL001_091	Sebring	93
20190115_PVL001_095	1	PVL001_095	Shamardal	108
20190115_PVL001_025	1	PVL001_025	Dubawi	109
20190115_PVL001_107	1	PVL001_107	Street Cry	110
20190115_PVL001_072	1	PVL001_072	New Approach	161
20190115_PVL001_033	1	PVL001_033	Exceed and Excel	128
20190115_PVL001_034	1	PVL001_034	Fastnet Rock	146
20190115_PVL001_112	1	PVL001_112	Teofilo	157
20190115_PVL001_050	1	PVL001_050	Invincible Spirit	118
20190115_PVL001_039	1	PVL001_039	Galileo	180
