# Supplementary material for: Genomic inbreeding trends, influential sire lines and selection in the global Thoroughbred horse population
Source: Sci Rep. 2020 Jan 16;10:466. doi: 10.1038/s41598-019-57389-5 (PMC6965197; doi:10.1038/s41598-019-57389-5)
Supplement: Supplementary file 10 — S9 Table. [file 41598_2019_57389_MOESM10_ESM.xlsx]

## Sheet: Sheet1
YOB	N	F	sd	se	ci	APC
2017	112	0.0180195	0.0352782	0.00333348	0.0066055	0.202055
2016	504	0.0149906	0.0342242	0.00152447	0.00299511	0.136759
2015	755	0.0131871	0.0366718	0.00133462	0.00262002	0.301314
2014	621	0.0101337	0.0340907	0.00136801	0.0026865	0.553351
2013	1349	0.00652377	0.0347006	0.000944781	0.0018534	0.0718717
2012	1291	0.00608633	0.0352449	0.00098092	0.00192437	-0.192734
2011	767	0.00753943	0.0338256	0.00122137	0.00239763	-0.0215783
2010	675	0.00770571	0.0345943	0.00133154	0.00261446	0.579839
2009	607	0.00487753	0.0341771	0.00138721	0.00272431	0.643638
2008	535	0.00296752	0.0365014	0.00157809	0.00310003	-0.0334649
2007	403	0.00307027	0.0367716	0.00183172	0.00360096	-0.0125859
2006	346	0.0031094	0.0367946	0.00197809	0.00389064	3.99236
2005	294	0.000622832	0.032756	0.00191037	0.00375979	-1.16291
2004	282	-0.00382307	0.0371804	0.00221406	0.00435825	-0.188707
2003	226	-0.00471232	0.0351231	0.00233635	0.00460393	-0.521823
2002	218	-0.00985476	0.0311286	0.0021083	0.00415536	0.773864
2001	155	-0.00555554	0.0310847	0.00249678	0.00493236	-0.599566
2000	147	-0.0138738	0.0326899	0.00269621	0.00532865	-0.0316123
1999	140	-0.0143267	0.0372705	0.00314993	0.00622798	-0.0504652
1998	121	-0.0150881	0.0362398	0.00329453	0.00652294	0.270215
1997	132	-0.0118784	0.0321934	0.00280207	0.00554317	0.409194
1996	84	-0.00842921	0.0350027	0.00381911	0.00759605	-0.64389
1995	43	-0.0236703	0.0410979	0.00626737	0.0126481	0.0259115
1994	55	-0.0230724	0.0356159	0.00480244	0.00962832	0.488593
1993	59	-0.0154995	0.0361095	0.00470106	0.00941019	-0.397506
1992	33	-0.0257255	0.0301719	0.00525225	0.0106985	0.109702
1991	27	-0.0231824	0.0313647	0.00603615	0.0124075	-0.331106
1990	17	-0.0346578	0.0222191	0.00538892	0.011424	-0.07073
1989	19	-0.0372958	0.0333605	0.00765342	0.0160792	0.669425
1988	14	-0.0223405	0.0341331	0.00912245	0.0197079	0.139241
1987	15	-0.01961	0.0243286	0.00628161	0.0134727	0.142227
1986	10	-0.0171682	0.0500173	0.0158169	0.0357802	0.374654
1985	4	-0.0124891	0.0260773	0.0130386	0.0414948	-0.0669719
1984	13	-0.0133856	0.033213	0.00921163	0.0200704	-0.713595
1983	13	-0.0467364	0.0380964	0.010566	0.0230214	1.19418
1982	9	-0.0213001	0.0497829	0.0165943	0.0382665	0.0438977
1981	6	-0.0204044	0.0454187	0.0185421	0.047664	-0.262841
1980	11	-0.0276798	0.03203	0.00965741	0.0215181	NA
1979	1	-0.0301014	NA	NA	NA	NA
1976	1	-0.0707587	NA	NA	NA	NA
1975	1	-0.0819745	NA	NA	NA	NA
1974	1	-0.0150302	NA	NA	NA	NA
1973	1	-0.0739131	NA	NA	NA	NA
1971	1	-0.0318539	NA	NA	NA	NA
