# Supplementary material for: Genomic inbreeding trends, influential sire lines and selection in the global Thoroughbred horse population
Source: Sci Rep. 2020 Jan 16;10:466. doi: 10.1038/s41598-019-57389-5 (PMC6965197; doi:10.1038/s41598-019-57389-5)
Supplement: Supplementary file 11 — S10 Table. [file 41598_2019_57389_MOESM11_ESM.xlsx]

## Sheet: Sheet1
YOB	N	FROH	sd	se	95 % ci	APC
2017	112	0.232093	0.0255184	0.00241126	0.00477807	0.0163657
2016	504	0.228356	0.0254608	0.00113412	0.00222819	-0.00382841
2015	755	0.229234	0.0254796	0.000927297	0.00182039	0.017612
2014	621	0.225266	0.0243859	0.000978574	0.00192172	-0.00473451
2013	1349	0.226338	0.0255915	0.000696772	0.00136688	0.00725117
2012	1291	0.224709	0.0255282	0.000710489	0.00139384	-0.00306036
2011	767	0.225398	0.0244897	0.000884271	0.00173588	-0.00123318
2010	675	0.225677	0.024696	0.000950549	0.00186639	0.00363695
2009	607	0.224859	0.0226084	0.000917648	0.00180216	-0.000695952
2008	535	0.225015	0.0246521	0.0010658	0.00209368	0.00525332
2007	403	0.223839	0.0239334	0.00119221	0.00234374	-0.00466896
2006	346	0.224889	0.0244855	0.00131635	0.00258908	0.0133093
2005	294	0.221936	0.0242351	0.00141342	0.00278174	0.00896603
2004	282	0.219964	0.02545	0.00151552	0.00298322	-0.00106314
2003	226	0.220198	0.0233743	0.00155484	0.00306391	0.0124554
2002	218	0.217489	0.0227179	0.00153865	0.00303261	-0.0176289
2001	155	0.221392	0.023779	0.00190998	0.00377314	0.0142407
2000	147	0.218283	0.0241133	0.00198883	0.00393062	0.0141292
1999	140	0.215242	0.026312	0.00222377	0.00439679	-0.000598039
1998	121	0.215371	0.0244135	0.00221941	0.00439427	-0.00967697
1997	132	0.217475	0.0225312	0.00196109	0.00387951	-0.0114957
1996	84	0.220004	0.0264006	0.00288054	0.00572927	0.0354279
1995	43	0.212477	0.0275738	0.00420496	0.00848595	0.00579163
1994	55	0.211253	0.0244594	0.0032981	0.0066123	-0.0210028
1993	59	0.215785	0.0259133	0.00337363	0.00675305	0.0135809
1992	33	0.212894	0.0206737	0.00359883	0.00733057	-0.00110965
1991	27	0.213131	0.0217241	0.0041808	0.00859375	0.0250631
1990	17	0.207919	0.0212044	0.00514282	0.0109023	0.0499765
1989	19	0.198023	0.0204423	0.00468978	0.00985285	-0.0958292
1988	14	0.21901	0.0231115	0.00617682	0.0133442	0.019276
1987	15	0.214869	0.0235105	0.00607037	0.0130197	0.0227654
1986	10	0.210086	0.0307923	0.00973737	0.0220275	-0.0620817
1985	4	0.223992	0.024912	0.012456	0.0396406	-0.00406658
1984	13	0.224906	0.0216437	0.00600287	0.0130791	0.0889347
1983	13	0.206538	0.0209581	0.00581274	0.0126649	-0.07139
1982	9	0.222416	0.0190099	0.00633664	0.0146123	0.0699305
1981	6	0.207879	0.0221757	0.00905321	0.023272	-0.0191398
1980	11	0.211936	0.0178288	0.00537558	0.0119775	NA
1979	1	0.221667	NA	NA	NA	NA
1976	1	0.200051	NA	NA	NA	NA
1975	1	0.173393	NA	NA	NA	NA
1974	1	0.217668	NA	NA	NA	NA
1973	1	0.184859	NA	NA	NA	NA
1971	1	0.227953	NA	NA	NA	NA
